# Supplementary material for: Maternal anxiety affects embryo implantation via impairing adrenergic receptor signaling in decidual cells
Source: Commun Biol. 2022 Aug 18;5:840. doi: 10.1038/s42003-022-03694-1 (PMC9388523; doi:10.1038/s42003-022-03694-1)
Supplement: Supplementary file 4 — Supplementary Data [file 42003_2022_3694_MOESM4_ESM.xlsx]

## Sheet: human
NE			Epi			NE			Epi
Pregnancy	Rif		Pregnancy	Rif		Ctr	Infertility		Ctr	Infertility
10.1362	11.836		757.8	1589.29		3.52694	4.1671		757.8	803.768
10.1739	11.288		823.318	1068.7		3.03467	3.5108		823.318	847.449
14.6481	15.203		570.918	1282.53		3.16994	3.37218		570.918	636.785
14.6481	13.117		459.411	1133.86		3.35022	3.5928		459.411	907.636
6.42247	14.91		605.929	1643.61		3.88259	2.86249		605.929	725.891
15	8.189		589.064	1520.94		1.94497	2.21775		589.064	818.834
14.1403	16.635		717.67	1343.61		3.80446	3.46803		717.67	964.819
8.99113	18.907		819.474	1480.82		3.29819	2.51524		819.474	837.062
17.0807	9.535		626.936	560.221		2.63891	3.57175		626.936	1494.75
9.98787	16.501		562.92	725.11		3.26509	2.95949		562.92	950.85
11.3933	13.872		719.071	659.843		2.34467	2.01765		719.071	1094.66
13.731	14.038		493.918	883.396		3.10406	3.16803		493.918	734.357
12.4598	16.4656		719.04	1670.55		3.02988	2.21352		719.04	984.113
18.2613	11.6441		493.918	1984		2.23861	3.37175		493.918	773.025
15.7752	9.81108		822.89	1918.2		3.20509	2.85729		822.89	708.299
13.281	9.97758		762.59	1534.82		2.44918	5.17938		485.6	998.86
14.8765	10.6798		1042.26	1988		3.98514	5.18374		376.9	428.9
12.4598	9.4374		1047.81	1998.45		3.51868	4.09		383.071	2263.8
11.1641	14.4802		1642.32	1689.69		2.67238	4.75054		441.036	630.883
18.7305	13.5691		1651.67	853.623		3.77084	5.77532		738.52	1162.85
15.6042	8.8014		472.945	1661.08		2.25838	5.39632		442.8	943.175
19.4797	11.8956		1850	932.886		2.1552	5.21004		1539.48	694.105
10.3588	17.0901		1587.51	1534.82		3.88138	6.34402		1254.98	529.226
10.3675	12.8799		853.623	803.768		3.27036	5.36832		448.904	929.512
8.18	12.7751		2.03677	847.449		3.32586	3.90348		328.194	2113.51
9.50108	8.94846		978.114	636.785		3.55992	4.67632		721.6	747.201
11.5506			1191.62			3.1458	6.73472		1588.12	1170.52
10.7926			1443.4			4.82674	4.12286		1039.9	2845.3
10.4201			1350.77			4.52304	6.55384		524.879	945.26
12.688			1800			2.9338	4.52998		927.061	470.252
10.7366			1799.67			3.9652	3.99086		437.53	468.363
7.80696			1380.87			5.6967	4.92092		616	869.001
9.35264			1651.67			4.2933	5.71748		247.106	1063.98
13.4694			1343.36			4.25836	5.87786		340.156	1282.53
8.24572			1166.17			2.98282	9.421		578.965	842.845
13.1077			1679
9.05996			1680.09
7.98172			1832
9.84184			631.5
11.435			686.098
11.7557			475.765
18.842			382.843
10.3227			456.932

## Sheet: mouse
Epi			NE			Epi
Ctr	Stress		Ctr	Stress		Ctr	Stress	Epi
295.236	530.917		6.84226	10.0615		146.182	220.397	296.966
140.68	168.308		3.99135	4.32558		97.747	181.611	241.191
153.134	1153.68		4.55589	8.55837		217.491	397.322	303.2
305.809	272.376		6.55727	3.59951		108.4	347.3	187.4
218.988	207.001		10.6891	5.10437		192.661	466.221	269.946
480.121	1396.2		1.47688	6.22913		173.48	325.11	302.409
124.858	576.254		6.35688	2.69256		327.239	259.843	244.541
105.496	273.753		3.13241	6.59175		201.95	283.396	358.369
319.945	329.721		4.73723	6.13621		180.098	438.696	383.615
299.723	129.125		4.30865	1.29802
110.872	158.883		3.06192	5.59937
229.273	328.072		5.81517	7.63719
318.343	637.71		5.61245	4.20119
477.716	256.354		9.46551	5.00553
129.125	249.947		1.63479	3.91063
177.309	304.276		4.90985	8.29034
338.091	566.517		11.1193	2.49454
216.762	240.008		5.34821	5.95742
180.092	355.463		4.2093	6.97388
194.617	154.757		3.22668	4.01382
	151.526			3.21067
Mating rate(%)
Ctr						stress
62.5	40	60	33.3	66.67	48.6	26.9	9.5	11.1	29.4	16.67	33.4
Fold increase in oil induced decidua weight(Oil/Ctr)
Ctr						Epi
26.3	28.1	25.7	23.3	20	21	18.5	15	20	14	13.4	18
Average weight of IS in D8 (mg)
ctr					stress					epi
33.5	30.3	29.8	30.7	31	23.5	21.2	25.7	30.6	22.8	19.6	23.8	25.1	28.8	23.2
adra1b
Ctr			Stress			Epi
0.582305	0.614773	1.00839	0.292546	0.0999295	0.365941	0.0137631	0.039877	0.0215712
adra2b
Ctr			Stress			Epi
0.304404	0.389623	0.630676	0.0142602	0.0102109	0.0228003	0.0175909	0.039877	0.0112235
adrb2
Ctr			Stress			Epi
0.752981	0.323439	0.780027	0.26104	0.0228003	0.0521711	0.274264	0.0112235	0.119396

## Sheet: RT-PCR
ADRA2C
D0			D2			D4			D6
0.00757716	0.00638683	0.00367219	0.307905	0.153952	0.270471	0.416593	0.685742	0.91208	1.47039	1.67435	2.00624
ADRA2C-rtPCR
Si-Ctr			Si-1			Si-2			Si-3
0.148215	0.114912	0.126318	0.0743624	0.0294025	0.0544377	0.0537182	0.0305672	0.0473158	0.0610237	0.0287167	0.0506832
	IGFBP-1
	0			5.0 μM
D2	0.0100202	0.00107783	0.00114	0.00524394	0.00316655	0.00183037
D4	0.0215921	0.0109459	0.0120371	0.0660056	0.0391502	0.0338769
D6	0.0471191	0.164716	0.122535	0.298175	0.246872	0.329649
	PRL
	0			5.0 μM
D2	0.000366849	0.000660745	0.000426559	0.000759526	0.00141144	0.000439607
D4	0.00418306	0.00353907	0.0046858	0.0190845	0.0225694	0.0137807
D6	0.0250663	0.0140356	0.0485867	0.0593362	0.075082	0.111145
IGFBP-1
Ctr			Epi 1.0 μM			Epi 2.0 μM			Epi 5.0 μM			Epi 10.0 μM
0.0158958	0.00709421	0.00380526	0.0113168	0.00650261	0.00426008	0.0115942	0.0080444	0.00673118	0.0318976	0.0204434	0.0176527	0.0071035	0.00568925	0.00249858
RPL
Ctr			Epi 1.0 μM			Epi 2.0 μM			Epi 5.0 μM			Epi 10.0 μM
0.00452209	0.0145284	0.00116535	0.00834648	0.0109755	0.00485328	0.0115757	0.0039271	0.004839	0.0259588	0.0439252	0.0248616	0.00410162	0.0164636	0.00259238
Si-ADRAC
Si-Ctr			Si-1			Si-2			Si-3
0.148215	0.114912	0.126318	0.0743624	0.0294025	0.0544377	0.0537182	0.0305672	0.0473158	0.0610237	0.0287167	0.0506832
Si-IGFBP1
Si-Ctr			Si-1			Si-2			Si-3
0.012481	0.00701128	0.00866388	0.00186626	0.00139429	0.003101	0.00259157	0.00127809	0.00389	0.000852925	0.000640586	0.00125293
Si-PRL
Si-Ctr			Si-1			Si-2			Si-3
0.00527733	0.00321592	0.00381923	0.00104154	0.00114457	0.000572283	0.000806073	0.000534196	0.00166839	0.00054154	0.000919463	0.00101055

## Sheet: WB
	ADRA2C			HOXA10			STAT3			FOXO1
Ctr	9.8	8	12	0.3	0.28	0.17	1.58	1.68	1.6	0.52	0.6	0.7
0.5μMբ	18	16.4	15.5	0.69	0.67	0.74	2.68	2.69	2.75	2.7	2.6	2.68
10.0μMn	4.03	5.95	4.2	0.88	0.76	0.79	2.8	2.75	2.65	0.3	0.4	0.32
	p-PKA/total			p-ERK/total			p-AKT308/total			p-AKT473/total
Ctr	0.98	1.34	0.8	0.73	0.88	0.87	0.58	0.68	0.6	1.2	1	1.4
0.5μMբ	1.34	1.2	1.5	0.69	0.67	0.74	0.68	0.69	0.75	0.7	0.6	0.68
10.0μMn	1.03	0.95	1.2	0.88	0.76	0.79	0.8	0.75	0.65	1.6	1.5	1.2
ADRA2C
Ctr						RIF
6.6	2.8	3.3	1.5	2.5	1.2	0.4	0.32	0.36	2.9	0.2	0.1
without Epi
	p-AKT473			T-AKT			FOXO1			IGFBP-1
Si-Ctr	0.11	0.15	0.12	1.47	1.19	1.25	0.13	0.19	0.17	0.13	0.21	0.15
Si-1	0.13	0.15	0.16	1.36	1.21	1.23	0.12	0.15	0.2	0.23	0.15	0.14
Si-2	0.16	0.15	0.12	1.27	1.32	1.15	0.13	0.17	0.21	0.12	0.13	0.145
Si-3	0.23	0.16	0.16	1.13	1.19	1.38	0.11	0.18	0.12	0.133	0.158	0.211
with 5.0 μM Epi
	p-AKT473			T-AKT			FOXO1			IGFBP-1
Si-Ctr	0.41	0.5	0.32	0.87	0.79	0.85	0.53	0.49	0.57	1.9	2.1	1.8
Si-1	0.63	0.55	0.56	0.76	0.81	0.83	0.12	0.15	0.2	1.3	1.5	1.4
Si-2	0.86	0.95	1.12	0.87	0.92	0.89	0.23	0.27	0.21	0.2	0.3	0.25
Si-3	2.23	1.86	1.96	0.8	0.79	0.88	0.21	0.18	0.12	0.33	0.28	0.31
ADRA2C WB
D0			D2			D4			D6
0.101	0.204	0.167	0.307	0.42	0.275	0.726	0.667	0.583	0.889	1.01	0.79
ADRA2C WB
MP			MS
0.23	0.178	0.105	0.89	1.108	0.808
ADRA2C WB
Si-Ctr			Si-1			Si-2			Si-3
2.1	1.5	1.2	0.33	0.35	0.46	0.56	0.35	0.42	0.23	0.26	0.36
Ratio of FOXO1 in nuclear
Ctr			5.0 μM			10.0 μM
1.6	1.23	1.17	3.24	3.77	2.88	0.76	0.84	0.91
Ratio of FOXO1 in nuclear
Si-ctr			si-1			si-2			si-3
1.51	1.804	1.767	0.907	1.1	0.875	0.26	0.367	0.383	0.189	0.11	0.19

## Sheet: RNA-Seq gene fpkm
		Ctr	Ctr	Ctr	Ctr	Ctr	Ctr	Ctr	RIF	RIF	RIF	RIF	RIF	RIF
gene_id		XYY	QSP	WSF	LQH	DXZ	WQJ	YFJ	ZLW	HXQ	CYG	WXH	DJL	CQM	gene_name	gene_chr	gene_start	gene_end	gene_strand	gene_length	gene_biotype	gene_description	tf_family
ENSG00000198804		10996.5	11928.6	3434.72	18339.4	6113.66	8628.68	45478	7215.13	19541.3	26638.6	29078.6	16543.1	50827.4	MT-CO1	MT	5904	7445	+	1542	protein_coding	mitochondrially encoded cytochrome c oxidase I [Source:HGNC Symbol;Acc:HGNC:7419]	-
ENSG00000198712		8988.89	18293	2974.37	17885.4	6739.71	7228.12	33706.2	5317.45	13610.6	22683.3	18688.2	14993.5	58035.9	MT-CO2	MT	7586	8269	+	684	protein_coding	mitochondrially encoded cytochrome c oxidase II [Source:HGNC Symbol;Acc:HGNC:7421]	-
ENSG00000198938		10206.6	16244.5	3730.15	16926.1	8387.95	7607.8	38603.8	5673.1	15218.3	20266.1	21731.5	14729.2	55083.3	MT-CO3	MT	9207	9990	+	784	protein_coding	mitochondrially encoded cytochrome c oxidase III [Source:HGNC Symbol;Acc:HGNC:7422]	-
ENSG00000198840		5036.33	26901	4037.35	13442.7	4634.88	5969.52	14522.4	6271.52	16803.6	22698.5	9491.45	13683.2	52405.4	MT-ND3	MT	10059	10404	+	346	protein_coding	mitochondrially encoded NADH:ubiquinone oxidoreductase core subunit 3 [Source:HGNC Symbol;Acc:HGNC:7458]	-
ENSG00000198899		7127.81	14921.3	1866.27	13669.9	3535.8	5045.59	36677.9	4930.58	12207	13395.5	19167.4	13219.5	53178	MT-ATP6	MT	8527	9207	+	681	protein_coding	mitochondrially encoded ATP synthase membrane subunit 6 [Source:HGNC Symbol;Acc:HGNC:7414]	-
ENSG00000198886		5628.01	8495.44	1411.86	12234.1	2624.28	4601.58	26940.6	4978.24	13866.2	17448.2	17376.9	9764.64	42332.8	MT-ND4	MT	10760	12137	+	1378	protein_coding	mitochondrially encoded NADH:ubiquinone oxidoreductase core subunit 4 [Source:HGNC Symbol;Acc:HGNC:7459]	-
ENSG00000198727		4305.67	7147.17	1042.31	9268.05	2230.38	3493	22695.2	3062.08	11125.4	13056.6	13546.8	7456.18	37579	MT-CYB	MT	14747	15887	+	1141	protein_coding	mitochondrially encoded cytochrome b [Source:HGNC Symbol;Acc:HGNC:7427]	-
ENSG00000210082		5433.78	11359	3444.82	8087.87	5384.1	3689.63	11646.6	3344.68	6958.23	13954.2	7807.41	8018.26	27906.6	MT-RNR2	MT	1671	3229	+	1559	Mt_rRNA	mitochondrially encoded 16S RNA [Source:HGNC Symbol;Acc:HGNC:7471]	-
ENSG00000212907		2650.87	4377.92	425.054	7542.36	663.803	2890.58	20040.9	2276.05	9277.72	11436.1	13487.3	7147.73	28033.2	MT-ND4L	MT	10470	10766	+	297	protein_coding	mitochondrially encoded NADH:ubiquinone oxidoreductase core subunit 4L [Source:HGNC Symbol;Acc:HGNC:7460]	-
ENSG00000198695		3978.48	6041.64	1280.12	6511.92	1802.04	2872.25	11619.7	3030.71	9556.58	10290.9	11472.9	4617.66	28824.1	MT-ND6	MT	14149	14673	-	525	protein_coding	mitochondrially encoded NADH:ubiquinone oxidoreductase core subunit 6 [Source:HGNC Symbol;Acc:HGNC:7462]	-
ENSG00000198888		3412.66	4984.09	1011.27	5135.83	1536.7	2424.08	16137.1	1999.89	6554.52	6537.39	7869.97	4993.35	22815.5	MT-ND1	MT	3307	4262	+	956	protein_coding	mitochondrially encoded NADH:ubiquinone oxidoreductase core subunit 1 [Source:HGNC Symbol;Acc:HGNC:7455]	-
ENSG00000198763		2917.01	5730.63	958.12	5597.7	1941.65	2728.95	12720.6	1947.22	6866.21	8601.83	6298.72	5459.34	22070.2	MT-ND2	MT	4470	5511	+	1042	protein_coding	mitochondrially encoded NADH:ubiquinone oxidoreductase core subunit 2 [Source:HGNC Symbol;Acc:HGNC:7456]	-
ENSG00000034510		4648.74	8265.4	6009.76	3480.86	7590.66	4687.55	1905.84	4707.94	4777.58	4866.96	4576.9	6339.24	4448.45	TMSB10	2	84905625	84906675	+	496	protein_coding	thymosin beta 10 [Source:HGNC Symbol;Acc:HGNC:11879]	-
ENSG00000198786		1794.07	2038.37	322.607	3737.69	492.521	1761.84	7199.03	1154.49	5393.86	5798.01	6296.26	2326.52	13208.7	MT-ND5	MT	12337	14148	+	1812	protein_coding	mitochondrially encoded NADH:ubiquinone oxidoreductase core subunit 5 [Source:HGNC Symbol;Acc:HGNC:7461]	-
ENSG00000124935		8723.76	3529.05	2104.54	1890.7	4229.92	2414.32	362.496	2875.55	9544.84	2646.15	1357.68	3803.02	1701.66	SCGB1D2	11	62242210	62244808	+	480	protein_coding	secretoglobin family 1D member 2 [Source:HGNC Symbol;Acc:HGNC:18396]	-
ENSG00000124939		3396.45	3771.9	4443.02	1891.1	8089.59	2228.24	920.077	2405.34	4401.3	2709.61	1030.78	1374.42	2648.98	SCGB2A1	11	62208668	62213939	+	521	protein_coding	secretoglobin family 2A member 1 [Source:HGNC Symbol;Acc:HGNC:7051]	-
ENSG00000210135		1952.66	1898.74	4143.57	2842.75	3002.44	1473.53	2277.88	1371.25	4120.1	4332.06	1502.89	2029.12	4558.95	MT-TN	MT	5657	5729	-	73	Mt_tRNA	mitochondrially encoded tRNA asparagine [Source:HGNC Symbol;Acc:HGNC:7493]	-
ENSG00000205542		2795.88	3357.63	2259.33	2100.94	3083.94	2395.82	1611.81	1648.05	1791.27	1480.18	1636.82	2648.45	2693.72	TMSB4X	X	12975108	12977227	+	1705	protein_coding	thymosin beta 4 X-linked [Source:HGNC Symbol;Acc:HGNC:11881]	-
ENSG00000210140		1447.79	3185.83	1735.6	1976.51	1420.16	1017.48	2391.57	816.8	2313.18	2694.26	1635.58	2405.37	6214.71	MT-TC	MT	5761	5826	-	66	Mt_tRNA	mitochondrially encoded tRNA cysteine [Source:HGNC Symbol;Acc:HGNC:7477]	-
ENSG00000211459		904.577	2548.15	919.583	1908.3	1672.71	714.149	3043.17	986.059	2145.39	2909.08	1956.19	1766.29	7144.58	MT-RNR1	MT	648	1601	+	954	Mt_rRNA	mitochondrially encoded 12S RNA [Source:HGNC Symbol;Acc:HGNC:7470]	-
ENSG00000156508		2155.84	1764.8	2316.38	1854.94	2147.44	1751.41	1294.55	1666.43	1612.8	2096.7	1096.86	1390.63	1272.75	EEF1A1	6	73515750	73523797	-	5948	protein_coding	eukaryotic translation elongation factor 1 alpha 1 [Source:HGNC Symbol;Acc:HGNC:3189]	-
ENSG00000187653		3567.77	649.765	3300.09	2793.17	6134.45	3170.85	422.427	704.164	759.204	564.959	351.709	546.128	416.86	TMSB4XP8	4	90838903	90839037	-	135	processed_pseudogene	TMSB4X pseudogene 8 [Source:HGNC Symbol;Acc:HGNC:11885]	-
ENSG00000248527		790.713	766.369	287.196	1245.79	425.325	566.729	4780.82	369.136	1221.38	1168.34	2305.06	1202.97	5322.5	MTATP6P1	1	633696	634376	+	681	unprocessed_pseudogene	MT-ATP6 pseudogene 1 [Source:HGNC Symbol;Acc:HGNC:44575]	-
ENSG00000125144		2056.1	1216.72	3146.7	1131.11	2188.9	1583.83	386.501	1110.79	1421.91	2469.18	287.313	1130.63	1170.07	MT1G	16	56666731	56668065	-	750	protein_coding	metallothionein 1G [Source:HGNC Symbol;Acc:HGNC:7399]	-
ENSG00000075624		1431.99	1543.09	1461.08	1348.68	1622.76	1781.65	1082.72	1229.43	1018.28	954.41	888.629	1375.67	1082.77	ACTB	7	5527147	5563784	-	3519	protein_coding	actin beta [Source:HGNC Symbol;Acc:HGNC:132]	-
ENSG00000274012		1278.18	2052.06	278.394	290.856	225.431	931.959	1156.75	889.031	1313.52	932.45	1954.27	2049.04	1208.89	RN7SL2	14	49862550	49862849	-	300	misc_RNA	RNA, 7SL, cytoplasmic 2 [Source:HGNC Symbol;Acc:HGNC:23134]	-
ENSG00000197745		2630.4	2329.82	1211.31	289.459	5763.64	1317.08	267.416	526.47	1919.55	340.322	295.423	861.635	718.34	SCGB1D4	11	62296277	62299064	-	439	protein_coding	secretoglobin family 1D member 4 [Source:HGNC Symbol;Acc:HGNC:31748]	-
ENSG00000130066		948.948	1291.85	1659.25	900.915	1546.17	798.415	954.383	1411.07	1972.55	1478.06	1299.14	1053.12	1449.96	SAT1	X	23783173	23786226	+	2498	protein_coding	spermidine/spermine N1-acetyltransferase 1 [Source:HGNC Symbol;Acc:HGNC:10540]	-
ENSG00000168542		1544.85	1173.64	812.147	1357.24	979.852	1083.66	1286.91	855.733	38.8844	582.286	846.904	886.725	627.856	COL3A1	2	188974320	189012746	+	6811	protein_coding	collagen type III alpha 1 chain [Source:HGNC Symbol;Acc:HGNC:2201]	-
ENSG00000142541		1117.36	1335.05	1523.4	1010.69	1295.92	908.383	961.976	713.721	493.501	857.339	857.165	964.182	819.495	RPL13A	19	49487554	49492308	+	2369	protein_coding	ribosomal protein L13a [Source:HGNC Symbol;Acc:HGNC:10304]	-
ENSG00000087086		939.409	1161.9	1433.86	1059.39	1389.43	788.902	688.323	630.974	528.279	778.712	585.625	831.691	812.092	FTL	19	48965301	48966878	+	878	protein_coding	ferritin light chain [Source:HGNC Symbol;Acc:HGNC:3999]	-
ENSG00000184009		943.503	953.261	1280.39	921.815	1183.04	1134.51	832.214	1070.93	815.37	953.42	606.932	921.522	692.576	ACTG1	17	81509971	81523847	-	2993	protein_coding	actin gamma 1 [Source:HGNC Symbol;Acc:HGNC:144]	-
ENSG00000229117		915.452	1143.17	1210.77	844.245	1114.44	768.895	801.354	699.71	619.085	888.181	683.555	702.576	696.005	RPL41	12	56116586	56117943	+	1088	protein_coding	ribosomal protein L41 [Source:HGNC Symbol;Acc:HGNC:10354]	-
ENSG00000101443		1472.44	1672.75	1558.61	664.29	1699.9	962.382	186.767	413.285	625.268	738.136	423.419	1285.17	909.294	WFDC2	20	45469706	45481532	+	1382	protein_coding	WAP four-disulfide core domain 2 [Source:HGNC Symbol;Acc:HGNC:15939]	-
ENSG00000163191		830.56	1290.41	1042.47	654.33	1114.24	897.64	291.426	733.646	1114.36	1166.6	434.762	846.732	797.12	S100A11	1	152032506	152047907	-	680	protein_coding	S100 calcium binding protein A11 [Source:HGNC Symbol;Acc:HGNC:10488]	-
ENSG00000227097		804.849	1089.23	1203.18	1409.41	961.432	754.557	646.366	374.44	282.204	930.668	54.8457	814.841	609.29	RPS28P7	11	82689559	82689768	+	210	processed_pseudogene	ribosomal protein S28 pseudogene 7 [Source:HGNC Symbol;Acc:HGNC:35787]	-
ENSG00000142534		682.142	1183.37	1041.22	801.533	998.432	644.956	717.734	479.863	326.94	583.385	637.56	727.566	675.377	RPS11	19	49496365	49499689	+	1390	protein_coding	ribosomal protein S11 [Source:HGNC Symbol;Acc:HGNC:10384]	-
ENSG00000231500		589.684	1179.49	940.745	656.536	704.153	498.187	871.691	447.367	280.42	565.852	622.711	760.979	927.072	RPS18	6	33272010	33276510	+	1898	protein_coding	ribosomal protein S18 [Source:HGNC Symbol;Acc:HGNC:10401]	-
ENSG00000171345		982.539	763.026	1022.66	544.394	1630.31	1191.37	258.476	743.33	980.228	844.627	313.664	653.521	647.814	KRT19	17	41523617	41528308	-	2336	protein_coding	keratin 19 [Source:HGNC Symbol;Acc:HGNC:6436]	-
ENSG00000167346		983.13	982.06	501.971	467.137	2044.31	1024.25	158.285	975.347	917.418	199.149	502.363	1133.53	1010.9	MMP26	11	4704927	4992429	+	1308	protein_coding	matrix metallopeptidase 26 [Source:HGNC Symbol;Acc:HGNC:14249]	-
ENSG00000161016		716.884	860.815	1017.38	570.785	792.084	656.968	619.757	461.118	297.238	562.929	522.99	635.691	561.69	RPL8	8	144789765	144792587	-	2159	protein_coding	ribosomal protein L8 [Source:HGNC Symbol;Acc:HGNC:10368]	-
ENSG00000167996		705.345	427.85	1012.65	493.588	1268.31	904.534	215.675	882.478	1239.26	634.875	338.424	431.996	263.706	FTH1	11	61959718	61967660	-	2030	protein_coding	ferritin heavy chain 1 [Source:HGNC Symbol;Acc:HGNC:3976]	-
ENSG00000167658		707.063	625.952	879.94	687.761	738.613	732.618	543.545	585.501	460.159	588.863	462.168	573.251	412.288	EEF2	19	3976056	3985469	-	4027	protein_coding	eukaryotic translation elongation factor 2 [Source:HGNC Symbol;Acc:HGNC:3214]	-
ENSG00000210196		247.151	1013.98	171.016	408.506	362.067	471.077	1263.77	221.545	292.541	1144.68	788.119	746.124	2290.62	MT-TP	MT	15956	16023	-	68	Mt_tRNA	mitochondrially encoded tRNA proline [Source:HGNC Symbol;Acc:HGNC:7494]	-
ENSG00000140988		549.248	875.651	839.598	607.335	681.677	531.879	684.642	409.904	267.894	452.41	510.8	660.624	573.962	RPS2	16	1962052	1964860	-	2413	protein_coding	ribosomal protein S2 [Source:HGNC Symbol;Acc:HGNC:10404]	-
ENSG00000237550		868.446	995.711	755.359	398.364	702.429	309.892	493.397	522.573	219.72	957.104	534.115	522.797	575.71	RPL9P9	15	82372196	82372912	-	717	transcribed_processed_pseudogene	ribosomal protein L9 pseudogene 9 [Source:HGNC Symbol;Acc:HGNC:17251]	-
ENSG00000106211		939.098	869.408	1033.37	642.376	1198.35	944.104	577.032	379.455	425.156	448.486	159.819	604.371	667.566	HSPB1	7	76302544	76304295	+	1634	protein_coding	heat shock protein family B (small) member 1 [Source:HGNC Symbol;Acc:HGNC:5246]	-
ENSG00000148303		590.99	789.927	853.625	664.226	733.422	545.026	592.56	384.953	297.093	454.62	500.929	604.573	502.682	RPL7A	9	133348214	133351426	+	2242	protein_coding	ribosomal protein L7a [Source:HGNC Symbol;Acc:HGNC:10364]	-
ENSG00000124107		871.417	410.935	1566.59	253.054	584.961	295.747	206.042	347.36	819.286	1520.74	84.3982	165.47	204.818	SLPI	20	45252239	45254564	-	596	protein_coding	secretory leukocyte peptidase inhibitor [Source:HGNC Symbol;Acc:HGNC:11092]	-
ENSG00000112306		567.286	600.745	925.843	654.958	700.242	516.411	660.771	350.879	259.049	478.942	516.764	488.425	456.656	RPS12	6	132814441	132817564	+	767	protein_coding	ribosomal protein S12 [Source:HGNC Symbol;Acc:HGNC:10385]	-
ENSG00000177954		452.056	831.547	545.99	462.157	416.081	342.048	588.605	399.646	282.163	616.631	506.897	494.369	611.899	RPS27	1	153990755	153992155	+	1035	protein_coding	ribosomal protein S27 [Source:HGNC Symbol;Acc:HGNC:10416]	-
ENSG00000164692		684.098	793.919	431.612	539.753	931.608	930.711	249.751	817.802	614.282	285.478	515.569	735.487	538.904	COL1A2	7	94394561	94431232	+	11156	protein_coding	collagen type I alpha 2 chain [Source:HGNC Symbol;Acc:HGNC:2198]	-
ENSG00000100097		535.181	790.51	663.354	577.236	612.508	509.958	709.833	292.023	51.0065	291.981	440.805	551.447	617.366	LGALS1	22	37675608	37679806	+	1099	protein_coding	galectin 1 [Source:HGNC Symbol;Acc:HGNC:6561]	-
ENSG00000089157		534.126	676.368	914.956	562.181	790.807	486.069	422.409	370.445	297.68	450.067	435.136	519.709	441.395	RPLP0	12	120196686	120201235	-	4001	protein_coding	ribosomal protein lateral stalk subunit P0 [Source:HGNC Symbol;Acc:HGNC:10371]	-
ENSG00000272398		585.532	692.248	636.716	373.921	809.924	574.08	151.782	622.305	1012.84	823.734	315.675	439.454	383.191	CD24	6	106969831	106975627	-	3097	protein_coding	CD24 molecule [Source:HGNC Symbol;Acc:HGNC:1645]	-
ENSG00000142937		474.878	809.966	702.959	533.712	604.594	393.088	558.196	311.723	198.356	394.19	440.074	530.387	564.55	RPS8	1	44775251	44778779	+	2847	protein_coding	ribosomal protein S8 [Source:HGNC Symbol;Acc:HGNC:10441]	-
ENSG00000108298		450.273	749.046	749.254	546.375	649.293	437.664	511.069	317.721	288.983	390.067	427.56	640.103	546.393	RPL19	17	39200283	39204732	+	1761	protein_coding	ribosomal protein L19 [Source:HGNC Symbol;Acc:HGNC:10312]	-
ENSG00000235174		863.302	356.385	1246.94	929.438	977.797	680.7	267.845	256.064	240.952	486.586	197.761	241.325	240.496	RPL39P3	6	73373108	73373263	-	156	processed_pseudogene	ribosomal protein L39 pseudogene 3 [Source:HGNC Symbol;Acc:HGNC:21383]	-
ENSG00000113140		704.739	494.171	615.351	702.811	639.996	544.464	630.015	392.996	21.9285	330.963	386.225	401.066	281.294	SPARC	5	151661096	151687165	-	4831	protein_coding	secreted protein acidic and cysteine rich [Source:HGNC Symbol;Acc:HGNC:11219]	-
ENSG00000198755		469.251	602.037	755.823	472.208	642.298	366.658	526.684	378.946	248.287	387.404	476.174	480.641	425.287	RPL10A	6	35468408	35470785	+	1501	protein_coding	ribosomal protein L10a [Source:HGNC Symbol;Acc:HGNC:10299]	-
ENSG00000100316		523.605	591.661	663.864	526.731	561.357	447.4	481.291	336.31	215.111	406.836	403.02	456.04	375.003	RPL3	22	39312882	39320389	-	4787	protein_coding	ribosomal protein L3 [Source:HGNC Symbol;Acc:HGNC:10332]	-
ENSG00000233276		474.115	438.565	1168.87	300.295	859.52	525.475	218.976	402.313	550.629	633.609	164.291	299.761	301.191	GPX1	3	49357171	49358600	-	1430	polymorphic_pseudogene	glutathione peroxidase 1 [Source:HGNC Symbol;Acc:HGNC:4553]	-
ENSG00000198034		440.072	603.392	707.901	549.825	601.909	371.354	475.451	341.23	229.143	368.594	386.671	456.927	428.17	RPS4X	X	72255679	72277300	-	2982	protein_coding	ribosomal protein S4 X-linked [Source:HGNC Symbol;Acc:HGNC:10424]	-
ENSG00000136942		449.52	719.282	621.472	339.259	471.616	367.875	357.984	255.242	187.739	440.932	267.631	364.385	517.158	RPL35	9	124857880	124861981	-	1535	protein_coding	ribosomal protein L35 [Source:HGNC Symbol;Acc:HGNC:10344]	-
ENSG00000164825		280.806	219.327	1103.77	172.974	640.164	597.138	384.723	257.406	481.885	898.658	26.677	141.953	477.568	DEFB1	8	6870575	6878022	-	478	protein_coding	defensin beta 1 [Source:HGNC Symbol;Acc:HGNC:2766]	-
ENSG00000162244		371.69	678.453	607.101	450.269	538.29	342.328	416.539	286.127	186.339	373.092	360.689	481.187	471.35	RPL29	3	51993522	51995942	-	2058	protein_coding	ribosomal protein L29 [Source:HGNC Symbol;Acc:HGNC:10331]	-
ENSG00000197956		650.419	652.058	540.091	460.926	373.157	439.26	813.413	215.48	125.49	344.39	202.434	440.712	617.437	S100A6	1	153534599	153536244	-	971	protein_coding	S100 calcium binding protein A6 [Source:HGNC Symbol;Acc:HGNC:10496]	-
ENSG00000108821		615.469	402.188	352.543	601.277	436.998	531.547	632.726	337.3	15.373	229.419	312.022	384.422	206.499	COL1A1	17	50183289	50201632	-	9819	protein_coding	collagen type I alpha 1 chain [Source:HGNC Symbol;Acc:HGNC:2197]	-
ENSG00000091947		291.526	448.843	533.554	315.907	485.476	348.573	423.041	398.374	554.313	618.856	491.698	425.737	590.679	TMEM101	17	44011188	44023946	-	3029	protein_coding	transmembrane protein 101 [Source:HGNC Symbol;Acc:HGNC:28653]	-
ENSG00000197958		299.472	668.145	557.153	507.711	452.399	299.328	450.539	213.092	151.747	300.616	419.203	500.232	456.205	RPL12	9	127447674	127451405	-	2452	protein_coding	ribosomal protein L12 [Source:HGNC Symbol;Acc:HGNC:10302]	-
ENSG00000137154		369.683	539.068	517.414	408.887	448.15	292.981	431.146	259.344	201.994	350.877	358.88	405.814	419.592	RPS6	9	19375715	19380254	-	2714	protein_coding	ribosomal protein S6 [Source:HGNC Symbol;Acc:HGNC:10429]	-
ENSG00000142089		411.888	481.959	484.4	468.872	356.089	424.553	469.234	201.166	75.7687	258.279	237.887	392.401	359.668	IFITM3	11	319669	327537	-	1348	protein_coding	interferon induced transmembrane protein 3 [Source:HGNC Symbol;Acc:HGNC:5414]	-
ENSG00000145425		352.376	517.575	575.23	373.966	519.371	261.471	292.869	297.392	189.889	370.054	293.741	260.219	299.953	RPS3A	4	151099573	151104652	+	2341	protein_coding	ribosomal protein S3A [Source:HGNC Symbol;Acc:HGNC:10421]	-
ENSG00000228253		49.6914	447.065	5.40763	44.9948	4.47142	47.4104	1452	90.5289	260.189	303.156	954.974	344.55	1793.05	MT-ATP8	MT	8366	8572	+	207	protein_coding	mitochondrially encoded ATP synthase membrane subunit 8 [Source:HGNC Symbol;Acc:HGNC:7415]	-
ENSG00000126432		460.367	492.198	628.353	246.964	533.861	448.918	178.661	372.437	415.937	453.933	231.697	341.646	279.04	PRDX5	11	64318088	64321811	+	893	protein_coding	peroxiredoxin 5 [Source:HGNC Symbol;Acc:HGNC:9355]	-
ENSG00000169715		539.375	478.708	720.301	443.506	714.6	435.679	174.634	492.183	663.188	385.096	126.631	208.6	259.931	MT1E	16	56625475	56627112	+	1052	protein_coding	metallothionein 1E [Source:HGNC Symbol;Acc:HGNC:7397]	-
ENSG00000138801		252.921	496.941	481.981	259.151	400.856	298.485	138.228	525.534	767.623	397.118	341.749	435.737	372.931	PAPSS1	4	107590276	107720452	-	3478	protein_coding	3'-phosphoadenosine 5'-phosphosulfate synthase 1 [Source:HGNC Symbol;Acc:HGNC:8603]	-
ENSG00000166165		488.1	457.628	547.527	257.44	748.305	426.513	215.328	409.469	483.529	195.85	347.384	612.161	280.575	CKB	14	103519659	103523111	-	2669	protein_coding	creatine kinase B [Source:HGNC Symbol;Acc:HGNC:1991]	-
ENSG00000111640		415.048	421.967	559.251	375.754	479.88	462.199	215.039	347.789	321.549	365.621	267.993	388.118	204.467	GAPDH	12	6533927	6538374	+	2981	protein_coding	glyceraldehyde-3-phosphate dehydrogenase [Source:HGNC Symbol;Acc:HGNC:4141]	-
ENSG00000141753		489.166	373.77	549.852	356.539	265.783	461.276	641.002	223.232	15.6551	262.286	125.032	246.537	265.642	IGFBP4	17	40443461	40457731	+	2200	protein_coding	insulin like growth factor binding protein 4 [Source:HGNC Symbol;Acc:HGNC:5473]	-
ENSG00000147403		340.325	483.409	545.757	368.775	456.916	309.977	356.049	290.025	195.055	329.736	284.305	300.794	314.487	RPL10	X	154389955	154409168	+	4825	protein_coding	ribosomal protein L10 [Source:HGNC Symbol;Acc:HGNC:10298]	-
ENSG00000188229		393.565	404.41	519.743	315.813	787.967	488.428	154.866	391.909	443.294	304.929	243.599	474.141	262.871	TUBB4B	9	137241213	137243707	+	2111	protein_coding	tubulin beta 4B class IVb [Source:HGNC Symbol;Acc:HGNC:20771]	-
ENSG00000168653		361.662	547.952	453.471	286.352	597.576	307.969	218.437	208.912	300.7	337.924	304.968	539.584	424.739	NDUFS5	1	39026318	39034636	+	548	protein_coding	NADH:ubiquinone oxidoreductase subunit S5 [Source:HGNC Symbol;Acc:HGNC:7712]	-
ENSG00000125968		397.971	257.896	684.166	267.92	761.186	390.28	293.958	410.524	513.292	452.132	175.48	227.43	325.925	ID1	20	31605283	31606515	+	1233	protein_coding	inhibitor of DNA binding 1, HLH protein [Source:HGNC Symbol;Acc:HGNC:5360]	bHLH
ENSG00000165215		357.633	319.327	958.784	223.086	776.696	352.619	53.7724	394.304	431.425	420.91	162.129	266.038	198.081	CLDN3	7	73768997	73770270	-	1274	protein_coding	claudin 3 [Source:HGNC Symbol;Acc:HGNC:2045]	-
ENSG00000154269		546.733	327.308	357.247	295.512	433.544	375.71	256.389	423.351	516.291	251.998	238.487	375.603	841.334	ENPP3	6	131628442	131747418	+	3885	protein_coding	ectonucleotide pyrophosphatase/phosphodiesterase 3 [Source:HGNC Symbol;Acc:HGNC:3358]	-
ENSG00000244398		319.915	467.173	511.45	550.613	409.448	260.043	378.773	147.5	94.3445	216.17	272.764	332.321	461.691	AC116533.1	11	16974693	16975013	-	321	processed_pseudogene	ribosomal protein L36a (RPL36A) pseudogene	-
ENSG00000166710		303.834	578.496	328.145	281.79	187.421	256.663	250.732	202.782	162.818	315.803	147.628	175.776	161.599	B2M	15	44711487	44718877	+	6079	protein_coding	beta-2-microglobulin [Source:HGNC Symbol;Acc:HGNC:914]	-
ENSG00000096384		356.131	339.211	351.632	311.963	397.421	401.669	207.203	319.511	316.237	300.099	257.001	339.518	220.852	HSP90AB1	6	44246166	44253888	+	2980	protein_coding	heat shock protein 90 alpha family class B member 1 [Source:HGNC Symbol;Acc:HGNC:5258]	-
ENSG00000225630		191.453	244.738	23.5289	336.091	53.4309	184.416	852.347	88.9942	377.05	466.477	462.507	320.04	1143.25	MTND2P28	1	629640	630683	+	1044	unprocessed_pseudogene	MT-ND2 pseudogene 28 [Source:HGNC Symbol;Acc:HGNC:42129]	-
ENSG00000206503		256.111	759.061	377.303	252.379	265.494	227.944	152.772	146.298	170.322	196.093	116.486	176.135	107.894	HLA-A	6	29941260	29945884	+	2710	protein_coding	major histocompatibility complex, class I, A [Source:HGNC Symbol;Acc:HGNC:4931]	-
ENSG00000234745		278.26	540.921	341.472	343.568	166.955	247.808	157.036	169.948	129.896	236.632	119.183	169.393	106.449	HLA-B	6	31269491	31357188	-	3051	protein_coding	major histocompatibility complex, class I, B [Source:HGNC Symbol;Acc:HGNC:4932]	-
ENSG00000125148		417.43	364.087	850.282	331.543	491.84	352.879	100.332	301.614	364.198	619.051	78.5772	193.266	198.939	MT2A	16	56608199	56609497	+	1299	protein_coding	metallothionein 2A [Source:HGNC Symbol;Acc:HGNC:7406]	-
ENSG00000179218		437.737	325.309	345.332	227.342	596.503	391.163	125.112	359.878	394.535	244.094	216.649	362.386	195.766	CALR	19	12938578	12944489	+	2714	protein_coding	calreticulin [Source:HGNC Symbol;Acc:HGNC:1455]	-
ENSG00000170421		435.935	457.138	477.384	258.144	773.97	439.234	59.3466	348.804	505.921	177.985	190.15	449.843	318.784	KRT8	12	52897187	52949954	-	6881	protein_coding	keratin 8 [Source:HGNC Symbol;Acc:HGNC:6446]	-
ENSG00000167526		310.211	469.997	546.44	353.526	468.481	279.3	301.162	164.1	106.602	217.573	242.07	322.717	302.102	RPL13	16	89560657	89566828	+	6172	protein_coding	ribosomal protein L13 [Source:HGNC Symbol;Acc:HGNC:10303]	-
ENSG00000179862		333.662	367.833	793.602	254.416	804.658	425.617	80.6688	272.07	367.57	313.07	156.419	251.342	241.969	CITED4	1	40861051	40862366	-	1316	protein_coding	Cbp/p300 interacting transactivator with Glu/Asp rich carboxy-terminal domain 4 [Source:HGNC Symbol;Acc:HGNC:18696]	-
ENSG00000105825		544.898	458.81	223.593	246.099	633.391	379.816	77.8742	336.048	339.507	210.042	377.207	526.371	289.724	TFPI2	7	93885396	93890991	-	2682	protein_coding	tissue factor pathway inhibitor 2 [Source:HGNC Symbol;Acc:HGNC:11761]	-
ENSG00000106153		337.3	379.601	490.58	246.595	503.838	306.455	166.638	274.328	330.533	306.869	227.734	263.683	236.862	CHCHD2	7	56101569	56106576	-	1132	protein_coding	coiled-coil-helix-coiled-coil-helix domain containing 2 [Source:HGNC Symbol;Acc:HGNC:21645]	-
ENSG00000177600		276.844	572.098	484.046	287.159	399.177	261.798	302.45	147.513	112.415	190.155	239.983	366.077	366.815	RPLP2	11	809647	812880	+	1955	protein_coding	ribosomal protein lateral stalk subunit P2 [Source:HGNC Symbol;Acc:HGNC:10377]	-
ENSG00000094755		246.375	353.755	337.773	232.615	307.059	304.44	144.846	352.435	626.622	480.877	233.603	282.793	308.396	GABRP	5	170763350	170814047	+	4621	protein_coding	gamma-aminobutyric acid type A receptor pi subunit [Source:HGNC Symbol;Acc:HGNC:4089]	-
ENSG00000137818		280.767	531.663	427.614	279.997	345.672	215.667	293.023	155.95	124.954	214.74	270.426	331.665	308.426	RPLP1	15	69452784	69456194	+	3271	protein_coding	ribosomal protein lateral stalk subunit P1 [Source:HGNC Symbol;Acc:HGNC:10372]	-
ENSG00000142173		424.944	315.241	376.775	411.974	406.185	356.348	444.07	219.049	10.7054	151.398	308.207	279.621	230.96	COL6A2	21	46098097	46132849	+	5386	protein_coding	collagen type VI alpha 2 chain [Source:HGNC Symbol;Acc:HGNC:2212]	-
ENSG00000197746		374.317	249.804	378.291	261.659	371.929	314.994	198.266	294.335	238.846	313.174	175.256	196.122	137.555	PSAP	10	71816298	71851375	-	3239	protein_coding	prosaposin [Source:HGNC Symbol;Acc:HGNC:9498]	-
ENSG00000232573		285.028	496.385	533.226	443.208	472.785	226.665	245.37	152.511	104.444	205.554	214.493	282.339	295.645	RPL3P4	14	98972879	98973301	-	423	processed_pseudogene	ribosomal protein L3 pseudogene 4 [Source:HGNC Symbol;Acc:HGNC:19805]	-
ENSG00000122133		0.0773154	6.35255	706.391	47.7995	10.9067	16.8362	163.568	35.3072	158.501	2252.86	3.59693	4.38584	19.3201	PAEP	9	135561756	135566955	+	1454	protein_coding	progestagen associated endometrial protein [Source:HGNC Symbol;Acc:HGNC:8573]	-
ENSG00000136888		279.448	455.913	305.697	253.347	343.944	245.043	126.025	347.128	565.558	236.92	274.183	349.264	351.638	ATP6V1G1	9	114587746	114598373	+	1305	protein_coding	ATPase H+ transporting V1 subunit G1 [Source:HGNC Symbol;Acc:HGNC:864]	-
ENSG00000187514		296.633	292.4	342.474	278.609	396.246	300.678	238.722	234.13	272.368	263.651	195.634	321.441	237.102	PTMA	2	231706895	231713541	+	3378	protein_coding	prothymosin alpha [Source:HGNC Symbol;Acc:HGNC:9623]	-
ENSG00000204525		498.611	314.881	375.408	354.179	150.954	394.695	115.675	82.4747	165.638	232.598	92.071	228.351	45.4535	HLA-C	6	31268749	31272130	-	2507	protein_coding	major histocompatibility complex, class I, C [Source:HGNC Symbol;Acc:HGNC:4933]	-
ENSG00000147604		307.454	331.377	401.15	314.438	338.776	227.935	280.033	197.344	154.368	291.632	257.754	249.81	216.864	RPL7	8	73290267	73295789	-	2907	protein_coding	ribosomal protein L7 [Source:HGNC Symbol;Acc:HGNC:10363]	-
ENSG00000118181		245.155	391.708	330.854	248.699	262.071	208.033	343.053	212.56	182.728	268.608	278.459	317.605	299.695	RPS25	11	119015712	119018691	-	1477	protein_coding	ribosomal protein S25 [Source:HGNC Symbol;Acc:HGNC:10413]	-
ENSG00000240342		384.826	196.909	469.698	310.446	351.701	419.312	374.205	238.69	69.9203	239.3	267.142	279.821	125.179	RPS2P5	12	118246084	118246962	+	879	processed_pseudogene	ribosomal protein S2 pseudogene 5 [Source:HGNC Symbol;Acc:HGNC:31386]	-
ENSG00000118680		269.637	361.913	387.386	209.638	497.573	278.384	148.31	278.678	412.843	265.595	172.609	259.629	292.685	MYL12B	18	3261479	3278431	+	1932	protein_coding	myosin light chain 12B [Source:HGNC Symbol;Acc:HGNC:29827]	-
ENSG00000265972		268.218	251.005	351.219	344.204	251.827	222.531	247.855	291.462	349.213	293.476	176.452	200.654	155.605	TXNIP	1	145992435	145996600	-	3625	protein_coding	thioredoxin interacting protein [Source:HGNC Symbol;Acc:HGNC:16952]	-
ENSG00000133112		249.23	393.888	380.218	259.539	307.093	193.149	233.004	207.359	185.554	310.896	201.876	246.249	368.531	TPT1	13	45333471	45341370	-	7269	protein_coding	tumor protein, translationally-controlled 1 [Source:HGNC Symbol;Acc:HGNC:12022]	-
ENSG00000197142		231.932	368.963	298.959	185.583	342.775	258.362	85.1486	418.061	491.103	247.641	237.259	364.407	284.959	ACSL5	10	112374018	112428380	+	4236	protein_coding	acyl-CoA synthetase long chain family member 5 [Source:HGNC Symbol;Acc:HGNC:16526]	-
ENSG00000204592		234.601	379.688	408.307	187.331	218.531	248.097	139.062	226.075	235.87	272.188	136.192	123.93	81.4374	HLA-E	6	30489467	30494205	+	2975	protein_coding	major histocompatibility complex, class I, E [Source:HGNC Symbol;Acc:HGNC:4962]	-
ENSG00000163132		307.661	395.284	316.717	218.538	503.454	265.4	54.258	246.438	293.911	117.634	300.912	358.694	297.589	MSX1	4	4859666	4863936	+	2120	protein_coding	msh homeobox 1 [Source:HGNC Symbol;Acc:HGNC:7391]	Homeobox
ENSG00000197766		378.785	295.652	668.085	333.178	248.893	363.699	333.829	233.935	12.9259	327.326	40.7784	172.989	177.947	CFD	19	859643	863630	+	1222	protein_coding	complement factor D [Source:HGNC Symbol;Acc:HGNC:2771]	-
ENSG00000089220		243.969	301.563	435.838	236.627	361.567	264.894	147.02	258.742	307.116	255.088	188.406	291.321	257.802	PEBP1	12	118135858	118145584	+	1780	protein_coding	phosphatidylethanolamine binding protein 1 [Source:HGNC Symbol;Acc:HGNC:8630]	-
ENSG00000142676		237.052	376.533	330.607	263.529	257.242	195.325	296.307	170.444	137.232	247.236	252.976	251.777	282.613	RPL11	1	23691742	23696835	+	2659	protein_coding	ribosomal protein L11 [Source:HGNC Symbol;Acc:HGNC:10301]	-
ENSG00000174444		260.63	352.595	342.556	310.514	312.151	225.615	275.628	180.429	114.265	204.729	198.984	286.62	274.931	RPL4	15	66498015	66524532	-	5637	protein_coding	ribosomal protein L4 [Source:HGNC Symbol;Acc:HGNC:10353]	-
ENSG00000092841		265.078	338.925	367.216	159.68	378.923	245.923	199.828	255.841	259.944	249.371	188.529	243.15	260.744	MYL6	12	56158161	56163496	+	4609	protein_coding	myosin light chain 6 [Source:HGNC Symbol;Acc:HGNC:7587]	-
ENSG00000170889		258.936	369.075	466.543	235.29	359.872	220.261	199.065	150.473	111.223	202.458	187.825	204.277	207.215	RPS9	19	54200742	54249003	+	4371	protein_coding	ribosomal protein S9 [Source:HGNC Symbol;Acc:HGNC:10442]	-
ENSG00000125534		356.877	252.16	467.829	259.99	470.125	380.247	184.917	192.933	257.718	169.161	190.793	336.706	231.014	PPDPF	20	63520724	63522206	+	1094	protein_coding	pancreatic progenitor cell differentiation and proliferation factor [Source:HGNC Symbol;Acc:HGNC:16142]	-
ENSG00000103363		364.906	377.661	398.045	229.314	409.675	241.947	207.233	167.107	155.824	208.942	172.643	280.289	249.451	ELOB	16	2771414	2777297	-	1128	protein_coding	elongin B [Source:HGNC Symbol;Acc:HGNC:11619]	-
ENSG00000065978		286.924	254.836	275.43	233.391	299.704	267.046	226.472	220.655	188.452	278.438	163.411	239.203	198.259	YBX1	1	42682427	42702349	+	1930	protein_coding	Y-box binding protein 1 [Source:HGNC Symbol;Acc:HGNC:8014]	CSD
ENSG00000136810		216.958	330.169	281.26	235.612	281.674	187.854	251.97	143.042	162.181	183.08	182.722	294.095	352.713	TXN	9	110243811	110256640	-	1142	protein_coding	thioredoxin [Source:HGNC Symbol;Acc:HGNC:12435]	-
ENSG00000110651		331.533	315.356	339.551	219.019	368.531	254.258	157.063	284.472	254.648	253.241	198.527	237.108	130.031	CD81	11	2376177	2397419	+	7394	protein_coding	CD81 molecule [Source:HGNC Symbol;Acc:HGNC:1701]	-
ENSG00000101439		355.55	299.557	471.785	217.737	443.496	292.43	159.17	221.359	206.799	196.99	121.359	180.851	144.827	CST3	20	23626706	23638473	-	3695	protein_coding	cystatin C [Source:HGNC Symbol;Acc:HGNC:2475]	-
ENSG00000169100		270.678	283.856	329.991	235.916	281.411	271.699	253.061	177.826	125.815	223.932	179.711	243.194	176.95	SLC25A6	X	1386152	1392724	-	2164	protein_coding	solute carrier family 25 member 6 [Source:HGNC Symbol;Acc:HGNC:10992]	-
ENSG00000115457		485.912	384.018	336.181	273.914	399.138	280.797	284.666	117.756	9.70384	109.49	198.429	269.403	170.384	IGFBP2	2	216632828	216664436	+	4767	protein_coding	insulin like growth factor binding protein 2 [Source:HGNC Symbol;Acc:HGNC:5471]	-
ENSG00000142156		305.637	265.046	217.639	348.192	241.06	261.072	389.355	195.878	8.24651	125.807	295.686	253.447	211.579	COL6A1	21	45981737	46005050	+	5343	protein_coding	collagen type VI alpha 1 chain [Source:HGNC Symbol;Acc:HGNC:2211]	-
ENSG00000084207		274.335	254.599	397.337	197.747	331.906	351.177	180.036	174.917	216.862	326.706	150.46	223.521	163.114	GSTP1	11	67583595	67586656	+	1911	protein_coding	glutathione S-transferase pi 1 [Source:HGNC Symbol;Acc:HGNC:4638]	-
ENSG00000196262		222.994	329.575	330.639	211.627	335.134	214.331	169.124	207.42	231.417	254.225	166.319	259.133	246.962	PPIA	7	44796680	44824564	+	4432	protein_coding	peptidylprolyl isomerase A [Source:HGNC Symbol;Acc:HGNC:9253]	-
ENSG00000171858		233.679	405.497	387.776	209.511	304.728	173.542	172.342	117.811	132.694	245.193	176.003	204.453	256.17	RPS21	20	62387116	62388520	+	1023	protein_coding	ribosomal protein S21 [Source:HGNC Symbol;Acc:HGNC:10409]	-
ENSG00000105193		206.695	311.54	398.713	229.044	295.063	213.506	226.387	185.545	130.375	235.007	178.796	223.347	218.205	RPS16	19	39433207	39435948	-	2603	protein_coding	ribosomal protein S16 [Source:HGNC Symbol;Acc:HGNC:10396]	-
ENSG00000108518		244.974	276.898	326.775	181.659	301.727	264.019	191.519	205.634	232.894	241.086	148.342	233.186	170.825	PFN1	17	4945652	4949061	-	1987	protein_coding	profilin 1 [Source:HGNC Symbol;Acc:HGNC:8881]	-
ENSG00000115268		248.742	314.256	395.912	259.032	369.598	239.501	210.332	156.492	120.708	200.417	179.535	225.666	190.759	RPS15	19	1438358	1440494	+	2137	protein_coding	ribosomal protein S15 [Source:HGNC Symbol;Acc:HGNC:10388]	-
ENSG00000168028		225.804	341.96	342.001	244.923	329.52	211.784	178.725	152.233	123.304	173.354	196.266	229.411	206.381	RPSA	3	39406689	39412542	+	3936	protein_coding	ribosomal protein SA [Source:HGNC Symbol;Acc:HGNC:6502]	-
ENSG00000107223		229.986	472.224	331.771	191.907	323.595	235.195	154.159	173.003	144.94	187.003	205.965	344.303	265.281	EDF1	9	136862119	136866286	-	1200	protein_coding	endothelial differentiation related factor 1 [Source:HGNC Symbol;Acc:HGNC:3164]	-
ENSG00000135404		253.866	277.133	358.152	191.081	345.205	261.35	136.111	208.331	196.751	265.513	152.499	217.148	149.684	CD63	12	55725323	55729707	-	2633	protein_coding	CD63 molecule [Source:HGNC Symbol;Acc:HGNC:1692]	-
ENSG00000163453		238.55	219.873	301.562	211.83	258.908	183.344	134.618	132.126	60.12	614.277	122.855	153.527	182.205	IGFBP7	4	57030773	57110385	-	1930	protein_coding	insulin like growth factor binding protein 7 [Source:HGNC Symbol;Acc:HGNC:5476]	-
ENSG00000198417		319.694	288.273	501.814	190.276	400.188	291.843	67.5161	205.103	277.261	361.591	91.3335	218.928	172.326	MT1F	16	56657694	56660698	+	1889	protein_coding	metallothionein 1F [Source:HGNC Symbol;Acc:HGNC:7398]	-
ENSG00000105640		244.866	300.915	371.046	217.715	299.85	238.906	210.282	160.302	98.6269	208.067	157.563	186.611	169.189	RPL18A	19	17859876	17864153	+	3527	protein_coding	ribosomal protein L18a [Source:HGNC Symbol;Acc:HGNC:10311]	-
ENSG00000149806		209.731	402.421	327.378	201.583	299.67	178.038	166.965	147.209	134.686	184.484	166.963	286.936	273.964	FAU	11	65120628	65122473	-	1846	protein_coding	FAU, ubiquitin like and ribosomal protein S30 fusion [Source:HGNC Symbol;Acc:HGNC:3597]	-
ENSG00000179010		238.637	310.069	270.183	209.5	310.899	221.868	134.755	230.152	228.065	193.655	265.088	276.133	155.123	MRFAP1	4	6640091	6642745	+	2655	protein_coding	Morf4 family associated protein 1 [Source:HGNC Symbol;Acc:HGNC:24549]	-
ENSG00000089009		223.329	343.744	263.476	231.367	250.624	169.768	224.37	132.214	104.689	169.228	203.603	253.177	236.832	RPL6	12	112405190	112418838	-	4447	protein_coding	ribosomal protein L6 [Source:HGNC Symbol;Acc:HGNC:10362]	-
ENSG00000111669		235.596	257.335	327.798	168.062	302.723	219.885	140.134	239.167	232.204	234.632	187.237	207.284	140.094	TPI1	12	6867119	6870948	+	2700	protein_coding	triosephosphate isomerase 1 [Source:HGNC Symbol;Acc:HGNC:12009]	-
ENSG00000140319		277.201	336.061	227.877	190.025	290.309	286.865	118.678	208.709	251.031	220.022	172.45	292.304	240.555	SRP14	15	40035739	40039188	-	2005	protein_coding	signal recognition particle 14 [Source:HGNC Symbol;Acc:HGNC:11299]	-
ENSG00000100342		149.921	289.779	318.378	95.6082	244.823	318.305	83.7551	211.383	376.522	334.638	59.498	68.1788	60.3349	APOL1	22	36253010	36267530	+	3519	protein_coding	apolipoprotein L1 [Source:HGNC Symbol;Acc:HGNC:618]	-
ENSG00000131469		242.977	320.846	321.068	203.406	267.289	184.399	217.329	123.741	112.989	189.15	162.31	185.045	200.703	RPL27	17	42998273	43002959	+	2026	protein_coding	ribosomal protein L27 [Source:HGNC Symbol;Acc:HGNC:10328]	-
ENSG00000158710		240.45	196.958	373.126	172.776	315.277	248.117	148.742	204.816	241.442	303.785	99.0729	182.009	134.343	TAGLN2	1	159918107	159925732	-	2487	protein_coding	transgelin 2 [Source:HGNC Symbol;Acc:HGNC:11554]	-
ENSG00000136830		222.55	186.892	299.922	144.458	311.487	320.743	122.829	254.679	484.468	223.488	176.049	185.459	140.262	FAM129B	9	127505339	127578989	-	4629	protein_coding	family with sequence similarity 129 member B [Source:HGNC Symbol;Acc:HGNC:25282]	-
ENSG00000104635		263.56	209.581	207.086	177.368	299.844	339.814	100.013	372.212	442.265	268.017	157.354	259.299	220.505	SLC39A14	8	22367249	22434129	+	6942	protein_coding	solute carrier family 39 member 14 [Source:HGNC Symbol;Acc:HGNC:20858]	-
ENSG00000129562		216.207	239.551	281.461	155.246	324.795	206.687	113.798	207.627	237.232	254.278	149.454	196.132	126.823	DAD1	14	22564905	22589269	-	808	protein_coding	defender against cell death 1 [Source:HGNC Symbol;Acc:HGNC:2664]	-
ENSG00000122406		212.963	295.552	246.442	217.972	219.863	162.793	233.747	145.866	89.3199	171.815	186.534	201.452	250.704	RPL5	1	92831983	92841924	+	3717	protein_coding	ribosomal protein L5 [Source:HGNC Symbol;Acc:HGNC:10360]	-
ENSG00000172270		243.767	260.149	311.037	213.236	349.985	250.974	168.345	171.423	132.135	169.752	140.462	221.722	186.014	BSG	19	571277	583493	+	3797	protein_coding	basigin (Ok blood group) [Source:HGNC Symbol;Acc:HGNC:1116]	-
ENSG00000113924		198.755	247.634	263.24	153.068	434.939	254.917	73.8438	301.646	387.264	163.906	200.579	263.117	286.707	HGD	3	120628173	120682571	-	2983	protein_coding	homogentisate 1,2-dioxygenase [Source:HGNC Symbol;Acc:HGNC:4892]	-
ENSG00000188488		376.707	291.401	259.179	218.981	338.555	251.852	27.9127	155.945	158.875	232.136	154.185	311.523	185.764	SERPINA5	14	94561442	94593120	+	3775	protein_coding	serpin family A member 5 [Source:HGNC Symbol;Acc:HGNC:8723]	-
ENSG00000127884		173.7	406.438	274.71	122.914	397.595	216.958	70.5351	231.456	212.628	169.862	246.718	279.313	131.939	ECHS1	10	133362480	133373689	-	1617	protein_coding	enoyl-CoA hydratase, short chain 1 [Source:HGNC Symbol;Acc:HGNC:3151]	-
ENSG00000130203		310.595	346.788	357.146	209.641	229.925	248.848	221.364	136.607	20.4895	145.961	71.1274	153.315	167.784	APOE	19	44905754	44909393	+	2191	protein_coding	apolipoprotein E [Source:HGNC Symbol;Acc:HGNC:613]	-
ENSG00000198918		155.761	411.851	247.473	172.993	193.1	115.188	217.201	102.507	88.2264	189.164	183.069	206.459	244.236	RPL39	X	119786504	119791643	-	2141	protein_coding	ribosomal protein L39 [Source:HGNC Symbol;Acc:HGNC:10350]	-
ENSG00000110955		211.302	194.763	249.126	183.786	256.761	234.025	164.542	213.447	231.363	215.996	148.604	188.847	151.847	ATP5F1B	12	56638175	56646068	-	2322	protein_coding	ATP synthase F1 subunit beta [Source:HGNC Symbol;Acc:HGNC:830]	-
ENSG00000114391		199.957	312.585	308.736	206.984	266.931	158.332	185.435	152.288	107.56	173.775	175.873	221.356	207.358	RPL24	3	101681091	101686782	-	2682	protein_coding	ribosomal protein L24 [Source:HGNC Symbol;Acc:HGNC:10325]	-
ENSG00000165502		187.612	281.699	267.757	176.837	257.079	165.034	123.093	182.524	201.865	228.822	149.271	254.574	182.525	RPL36AL	14	49618519	49620685	-	746	protein_coding	ribosomal protein L36a like [Source:HGNC Symbol;Acc:HGNC:10346]	-
ENSG00000210144		227.388	172.93	39.574	217.87	60.7707	118.623	448.131	87.4859	278.913	396.779	356.141	229.688	359.167	MT-TY	MT	5826	5891	-	66	Mt_tRNA	mitochondrially encoded tRNA tyrosine [Source:HGNC Symbol;Acc:HGNC:7502]	-
ENSG00000099795		241.029	305.904	348.415	152.632	334.558	194.996	105.224	157.475	160.028	193.178	115.313	200.579	182.611	NDUFB7	19	14566078	14572062	-	531	protein_coding	NADH:ubiquinone oxidoreductase subunit B7 [Source:HGNC Symbol;Acc:HGNC:7702]	-
ENSG00000108679		251.542	250.479	302.211	171.7	316.964	344.253	127.175	193.606	172.097	146.792	99.1466	153.785	116.502	LGALS3BP	17	78971238	78980109	-	3584	protein_coding	galectin 3 binding protein [Source:HGNC Symbol;Acc:HGNC:6564]	-
ENSG00000008988		200.942	285.595	271.662	223.585	246.761	149.462	192.373	120.493	94.7098	175.753	171.788	190.512	220.726	RPS20	8	56067295	56074581	-	3002	protein_coding	ribosomal protein S20 [Source:HGNC Symbol;Acc:HGNC:10405]	-
ENSG00000131981		253.465	196.033	340.644	170.378	289.993	253.247	165.12	161.898	295.198	217.948	97.571	137.011	196.465	LGALS3	14	55124110	55145413	+	2397	protein_coding	galectin 3 [Source:HGNC Symbol;Acc:HGNC:6563]	-
ENSG00000126709		169.86	479.973	194.399	68.9501	113.924	837.154	62.628	91.754	83.752	152.419	56.1817	97.1329	40.999	IFI6	1	27666061	27672218	-	865	protein_coding	interferon alpha inducible protein 6 [Source:HGNC Symbol;Acc:HGNC:4054]	-
ENSG00000204287		86.2007	231.65	112.91	119.403	68.7439	47.7259	66.853	75.1695	51.0774	79.5259	54.861	59.2164	36.7474	HLA-DRA	6	32439842	32445046	+	1280	protein_coding	major histocompatibility complex, class II, DR alpha [Source:HGNC Symbol;Acc:HGNC:4947]	-
ENSG00000096006		199.168	203.621	550.141	147.501	444.379	209.914	77.2466	98.0449	96.8287	222.884	67.9949	327.118	167.548	CRISP3	6	49727384	49744437	-	2247	protein_coding	cysteine rich secretory protein 3 [Source:HGNC Symbol;Acc:HGNC:16904]	-
ENSG00000068697		235.116	197.084	228.874	218.29	255.828	185.576	139.035	180.241	175.246	187.159	130.813	155.484	115.388	LAPTM4A	2	20032650	20052028	-	1946	protein_coding	lysosomal protein transmembrane 4 alpha [Source:HGNC Symbol;Acc:HGNC:6924]	-
ENSG00000109971		191.6	136.834	187.435	145.902	227.569	199.901	118.797	227.427	252.76	268.748	128.615	123.46	101.622	HSPA8	11	123057489	123063230	-	4849	protein_coding	heat shock protein family A (Hsp70) member 8 [Source:HGNC Symbol;Acc:HGNC:5241]	-
ENSG00000230202		233.727	135.164	365.91	244.069	309.57	291.143	298.921	133.333	87.0679	97.3837	121.866	95.2375	127.389	AL450405.1	6	117998975	117999448	+	474	processed_pseudogene	ribosomal protein L29 (RPL29) pseudogene	-
ENSG00000169714		209.636	219.024	214.833	162.102	205.771	173.072	166.911	192.315	203.968	217.091	160.036	179.515	200.214	CNBP	3	129169484	129183922	-	1927	protein_coding	CCHC-type zinc finger nucleic acid binding protein [Source:HGNC Symbol;Acc:HGNC:13164]	Others
ENSG00000044574		254.261	194.561	178.893	129.66	342.712	199.687	90.4924	187.642	197.032	166.892	152.291	199.779	144.289	HSPA5	9	125234853	125241330	-	3908	protein_coding	heat shock protein family A (Hsp70) member 5 [Source:HGNC Symbol;Acc:HGNC:5238]	-
ENSG00000150991		192.879	218.076	268.916	177.92	263.856	190.892	134.209	196.096	223.511	179.146	117.587	164.458	156.486	UBC	12	124911604	124917368	-	3898	protein_coding	ubiquitin C [Source:HGNC Symbol;Acc:HGNC:12468]	-
ENSG00000166598		261.946	164.002	189.252	164.516	341.267	167.729	102.695	194.94	209.233	144.97	166.039	215.355	141.511	HSP90B1	12	103930107	103953645	+	4695	protein_coding	heat shock protein 90 beta family member 1 [Source:HGNC Symbol;Acc:HGNC:12028]	-
ENSG00000149273		202.623	202.558	292.253	189.509	230.072	170.661	173.717	141.943	94.5531	190.243	139.54	150.552	153.196	RPS3	11	75399486	75422280	+	5894	protein_coding	ribosomal protein S3 [Source:HGNC Symbol;Acc:HGNC:10420]	-
ENSG00000143761		204.121	208.341	259.384	178.277	280.43	213.666	114.246	185.216	209.799	153.672	137.729	206.62	152.15	ARF1	1	228082660	228099212	+	3281	protein_coding	ADP ribosylation factor 1 [Source:HGNC Symbol;Acc:HGNC:652]	-
ENSG00000182718		180.295	121.197	314.561	134.249	286.43	275.923	88.8754	207.402	326.908	385.541	62.3727	92.872	99.1332	ANXA2	15	60347134	60402883	-	8824	protein_coding	annexin A2 [Source:HGNC Symbol;Acc:HGNC:537]	-
ENSG00000100219		188.042	154.502	242.754	109.726	285.011	153.714	63.8813	263.186	300.222	258.755	118.613	185.292	144.398	XBP1	22	28794555	28800597	-	3028	protein_coding	X-box binding protein 1 [Source:HGNC Symbol;Acc:HGNC:12801]	TF_bZIP
ENSG00000101856		199.087	275.274	199.04	188.124	178.75	128.686	94.0259	123.036	113.534	137.502	150.047	159.858	175.662	PGRMC1	X	119236245	119244466	+	1919	protein_coding	progesterone receptor membrane component 1 [Source:HGNC Symbol;Acc:HGNC:16090]	-
ENSG00000211592		9.24267	97.3032	708.797	3.85334	2.59565	14.1263	6.61901	3.51282	0.22708	4.96101	2.58423	2.56698	4.10424	IGKC	2	88857161	88857683	-	523	IG_C_gene	immunoglobulin kappa constant [Source:HGNC Symbol;Acc:HGNC:5716]	-
ENSG00000145741		166.347	217.752	275.572	171.152	224.737	153.067	138.5	171.454	164.136	229.594	139.512	174.619	134.259	BTF3	5	73498408	73505635	+	2467	protein_coding	basic transcription factor 3 [Source:HGNC Symbol;Acc:HGNC:1125]	-
ENSG00000105519		273.537	182.139	301.103	101.969	389.783	206.22	54.8622	177.603	242.005	247.972	125.559	180.787	149.295	CAPS	19	5911707	5915877	+	4097	protein_coding	calcyphosine [Source:HGNC Symbol;Acc:HGNC:1487]	-
ENSG00000110492		153.984	234.551	227.144	163.675	196.975	160.659	139.054	138.567	74.0917	113.865	180.223	171.714	96.8116	MDK	11	46380756	46383837	+	2196	protein_coding	midkine [Source:HGNC Symbol;Acc:HGNC:6972]	-
ENSG00000197747		95.4412	192.967	340.239	150.306	284.414	218.323	60.1813	197.345	298.024	316.95	110.595	147.986	162.097	S100A10	1	151982915	151994390	-	1543	protein_coding	S100 calcium binding protein A10 [Source:HGNC Symbol;Acc:HGNC:10487]	-
ENSG00000019582		94.5691	241.425	145.079	113.554	64.4382	59.7061	69.3157	77.9295	44.0326	92.9164	62.842	65.9353	41.9736	CD74	5	150401637	150412929	-	3184	protein_coding	CD74 molecule [Source:HGNC Symbol;Acc:HGNC:1697]	-
ENSG00000159335		190.194	223.162	226.195	207.382	237.577	177.178	232.677	103.168	41.2651	115.77	137.406	195.349	215.885	PTMS	12	6765516	6770952	+	1475	protein_coding	parathymosin [Source:HGNC Symbol;Acc:HGNC:9629]	-
ENSG00000196205		164.295	225.586	125.942	136.894	127.898	126.345	151.109	192.771	196.699	233.235	162.286	136.847	107.773	EEF1A1P5	9	133019486	133020874	+	1389	processed_pseudogene	eukaryotic translation elongation factor 1 alpha 1 pseudogene 5 [Source:HGNC Symbol;Acc:HGNC:3200]	-
ENSG00000118640		193.095	260.881	268.035	107.284	340.939	154.934	59.0147	199.945	298.047	163.771	104.824	162.787	154.696	VAMP8	2	85561562	85582031	+	990	protein_coding	vesicle associated membrane protein 8 [Source:HGNC Symbol;Acc:HGNC:12647]	-
ENSG00000182899		142.32	298.436	207.866	132.568	158.601	121.779	180.712	126.814	116.681	164.154	160.11	186.097	191.757	RPL35A	3	197949980	197956610	+	3109	protein_coding	ribosomal protein L35a [Source:HGNC Symbol;Acc:HGNC:10345]	-
ENSG00000143947		161.639	213.298	224.651	192.794	214.984	136.41	167.256	118.601	114.438	161.896	165.213	167.066	157.761	RPS27A	2	55231903	55235853	+	3130	protein_coding	ribosomal protein S27a [Source:HGNC Symbol;Acc:HGNC:10417]	-
ENSG00000087460		267.627	221.931	160.166	191.957	293.106	238.085	74.0232	219.006	187.056	98.4054	112.118	211.61	307.894	GNAS	20	58839718	58911192	+	13320	protein_coding	GNAS complex locus [Source:HGNC Symbol;Acc:HGNC:4392]	-
ENSG00000108551		189.719	170.034	270.203	161.408	168.737	161.871	245.57	211.498	230.8	191.306	121.93	120.262	135.879	RASD1	17	17494437	17496395	-	1748	protein_coding	ras related dexamethasone induced 1 [Source:HGNC Symbol;Acc:HGNC:15828]	-
ENSG00000174748		165.504	285.557	203.871	172.958	199.864	138.882	144.077	118.633	105.517	150.682	150.846	184.818	171.159	RPL15	3	23916545	23924374	+	7222	protein_coding	ribosomal protein L15 [Source:HGNC Symbol;Acc:HGNC:10306]	-
ENSG00000110700		144.609	262.348	208.44	179.747	184.863	120.383	195.116	116.821	107.789	152.367	157.419	178.078	181.53	RPS13	11	17074389	17077787	-	2186	protein_coding	ribosomal protein S13 [Source:HGNC Symbol;Acc:HGNC:10386]	-
ENSG00000126267		179.074	308.616	247.754	150.891	286.905	158.159	87.5947	128.425	145.409	145.885	110.997	208.695	188.648	COX6B1	19	35648223	35658861	+	936	protein_coding	cytochrome c oxidase subunit 6B1 [Source:HGNC Symbol;Acc:HGNC:2280]	-
ENSG00000204628		158.078	223.738	264.791	190.227	223.088	140.846	161.351	127.75	91.5209	144.977	158.239	187.474	146.472	RACK1	5	181236909	181248096	-	5990	protein_coding	receptor for activated C kinase 1 [Source:HGNC Symbol;Acc:HGNC:4399]	-
ENSG00000083845		172.867	196.242	297.82	173.642	230.411	172.37	141.983	131.062	86.4373	153.076	116.617	135.772	128.031	RPS5	19	58386400	58394806	+	3617	protein_coding	ribosomal protein S5 [Source:HGNC Symbol;Acc:HGNC:10426]	-
ENSG00000126247		192.721	202.055	302.177	167.646	316.317	219.984	69.6379	172.612	202.935	182.754	99.4312	170.245	113.613	CAPNS1	19	36139575	36150353	+	3478	protein_coding	calpain small subunit 1 [Source:HGNC Symbol;Acc:HGNC:1481]	-
ENSG00000144713		152.442	262.545	250.974	173.578	206.664	135.643	183.421	103.036	67.9057	135.602	137.146	174.222	195.234	RPL32	3	12834485	12841588	-	3720	protein_coding	ribosomal protein L32 [Source:HGNC Symbol;Acc:HGNC:10336]	-
ENSG00000067560		169.996	159.908	231.915	154.352	227.991	167.432	117.325	185.387	213.884	226.449	110.631	134.409	92.9292	RHOA	3	49359145	49412998	-	2582	protein_coding	ras homolog family member A [Source:HGNC Symbol;Acc:HGNC:667]	-
ENSG00000214049		167.786	139.853	210.258	204.541	270.839	302.152	83.5508	257.755	293.819	202.004	86.0785	174.095	164.873	UCA1	19	15828206	15836326	+	4152	lincRNA	urothelial cancer associated 1 [Source:HGNC Symbol;Acc:HGNC:37126]	-
ENSG00000105372		174.839	242.947	272.257	187.905	252.848	148.641	157.914	98.6686	58.0998	125.127	126.049	174.958	152.875	RPS19	19	41859918	41872926	+	3799	protein_coding	ribosomal protein S19 [Source:HGNC Symbol;Acc:HGNC:10402]	-
ENSG00000135486		147.225	191.801	176.905	173.348	145.014	147.704	206.225	115.826	82.7821	129.565	183.513	197.801	158.709	HNRNPA1	12	54280193	54287088	+	5093	protein_coding	heterogeneous nuclear ribonucleoprotein A1 [Source:HGNC Symbol;Acc:HGNC:5031]	-
ENSG00000162734		173.412	209.832	199.462	124.367	230.769	150.785	48.4387	202.315	242.055	83.2843	154.175	256.19	164.503	PEA15	1	160205337	160215376	+	2806	protein_coding	proliferation and apoptosis adaptor protein 15 [Source:HGNC Symbol;Acc:HGNC:8822]	-
ENSG00000080824		179.4	160.05	147.056	138.089	186.587	169.816	95.2877	153.814	195.14	198.404	112.7	135.487	136.416	HSP90AA1	14	102080738	102139699	-	5248	protein_coding	heat shock protein 90 alpha family class A member 1 [Source:HGNC Symbol;Acc:HGNC:5253]	-
ENSG00000063177		158.903	250.325	273.277	165.55	247.951	156.077	143.166	118.44	72.8408	127.131	124.605	189.081	151.398	RPL18	19	48615328	48619536	-	4209	protein_coding	ribosomal protein L18 [Source:HGNC Symbol;Acc:HGNC:10310]	-
ENSG00000164587		167.115	216.313	226.81	149.526	184.742	130.673	160.401	119.807	96.578	142.868	126.493	135.969	134.527	RPS14	5	150442635	150449756	-	5099	protein_coding	ribosomal protein S14 [Source:HGNC Symbol;Acc:HGNC:10387]	-
ENSG00000176340		194.456	223.956	248.873	124.512	277.736	175.517	74.5079	139.046	151.675	149.957	96.432	186.131	129.406	COX8A	11	63974607	63976543	+	507	protein_coding	cytochrome c oxidase subunit 8A [Source:HGNC Symbol;Acc:HGNC:2294]	-
ENSG00000178464		204.354	124.687	320.869	221.079	249.118	190.62	111.766	127.282	92.6168	149.306	96.39	146.048	76.8318	RPL10P16	19	12643275	12643919	-	645	processed_pseudogene	ribosomal protein L10 pseudogene 16 [Source:HGNC Symbol;Acc:HGNC:36882]	-
ENSG00000111057		163.699	241.617	278.492	119.09	355.967	153.839	32.2157	162.221	189.29	129.605	98.1153	268.655	183.318	KRT18	12	52948871	52952901	+	3218	protein_coding	keratin 18 [Source:HGNC Symbol;Acc:HGNC:6430]	-
ENSG00000228474		151.817	209.798	206.802	115.601	204.341	142.706	121.465	172.587	162.288	168.851	129.377	170.228	124.739	OST4	2	27070472	27071773	-	719	protein_coding	oligosaccharyltransferase complex subunit 4, non-catalytic [Source:HGNC Symbol;Acc:HGNC:32483]	-
ENSG00000164111		166.976	224.507	164.221	158.16	219.631	138.818	102.789	161.35	137.513	129.549	141.969	217.91	154.109	ANXA5	4	121667955	121697113	-	3034	protein_coding	annexin A5 [Source:HGNC Symbol;Acc:HGNC:543]	-
ENSG00000109475		136.818	248.592	192.117	158.378	152.254	94.1822	186.815	89.8374	77.0053	127.828	148.926	160.546	192.76	RPL34	4	108620566	108630412	+	3393	protein_coding	ribosomal protein L34 [Source:HGNC Symbol;Acc:HGNC:10340]	-
ENSG00000130255		136.117	282.118	244.946	146.094	186.937	140.166	153.381	83.5428	67.3792	113.695	138.839	172.617	167.717	RPL36	19	5674947	5691876	+	2272	protein_coding	ribosomal protein L36 [Source:HGNC Symbol;Acc:HGNC:13631]	-
ENSG00000227063		224.833	161.969	258.732	209.128	208.733	190.589	194.194	86.8378	98.2361	126.639	112.448	128.452	89.8702	RPL41P1	20	21755270	21755350	+	81	processed_pseudogene	ribosomal protein L41 pseudogene 1 [Source:HGNC Symbol;Acc:HGNC:10356]	-
ENSG00000129009		181.862	181.848	186.796	207.103	211.107	134.276	139.359	87.7479	5.44683	86.1609	138.911	141.952	92.6279	ISLR	15	74173671	74176872	+	2671	protein_coding	immunoglobulin superfamily containing leucine rich repeat [Source:HGNC Symbol;Acc:HGNC:6133]	-
ENSG00000213719		159.305	166.801	257.749	118.415	269.064	167.079	92.9436	143.149	212.453	183.753	88.2659	110.783	90.2031	CLIC1	6	31730581	31739763	-	1942	protein_coding	chloride intracellular channel 1 [Source:HGNC Symbol;Acc:HGNC:2062]	-
ENSG00000164736		215.521	212.594	193.467	131.401	234.676	171.666	65.3482	154.068	182.48	91.6947	193.904	206.701	188.287	SOX17	8	54457935	54460888	+	2342	protein_coding	SRY-box 17 [Source:HGNC Symbol;Acc:HGNC:18122]	HMG
ENSG00000123144		163.413	233.439	215.75	123.659	194.404	141.179	124.064	115.803	108.598	137.766	138.609	185.651	161.025	TRIR	19	12730640	12734775	-	1402	protein_coding	telomerase RNA component interacting RNase [Source:HGNC Symbol;Acc:HGNC:28424]	-
ENSG00000130522		196.382	142.769	262.37	179.395	300.943	171.204	119.476	326.698	148.024	87.9671	71.9479	122.237	116.721	JUND	19	18279760	18281622	-	1863	protein_coding	JunD proto-oncogene, AP-1 transcription factor subunit [Source:HGNC Symbol;Acc:HGNC:6206]	TF_bZIP
ENSG00000134917		94.2605	236.069	153.235	117.196	200.015	145.278	155.1	210.372	337.2	97.0265	266.806	199.848	192.823	ADAMTS8	11	130404925	130428993	-	4523	protein_coding	ADAM metallopeptidase with thrombospondin type 1 motif 8 [Source:HGNC Symbol;Acc:HGNC:224]	-
ENSG00000163399		207.903	175.134	162.034	129.751	276.6	209.278	39.7968	185.835	222.92	203.498	112.614	171.853	96.8357	ATP1A1	1	116372668	116410261	+	7261	protein_coding	ATPase Na+/K+ transporting subunit alpha 1 [Source:HGNC Symbol;Acc:HGNC:799]	-
ENSG00000030582		258.283	138.607	268.539	127.525	256.062	216.823	67.1026	145.849	175.45	167.312	81.9492	131.942	74.8136	GRN	17	44345086	44353102	+	3680	protein_coding	granulin precursor [Source:HGNC Symbol;Acc:HGNC:4601]	-
ENSG00000152583		166.394	161.792	164.314	151.137	174.806	133.611	156.433	130.361	140.845	201.289	113.099	91.7511	121.564	SPARCL1	4	87473335	87531061	-	3477	protein_coding	SPARC like 1 [Source:HGNC Symbol;Acc:HGNC:11220]	-
ENSG00000169567		164.822	235.874	166.68	92.3076	204.591	144.301	79.272	146.087	193.972	188.375	155.984	134.559	128.806	HINT1	5	131159027	131171735	-	1936	protein_coding	histidine triad nucleotide binding protein 1 [Source:HGNC Symbol;Acc:HGNC:4912]	-
ENSG00000196230		141.516	151.747	161.977	160.548	186.09	172.413	125.027	138.316	132.729	127.613	99.5249	159.057	133.864	TUBB	6	30720201	30725426	+	3359	protein_coding	tubulin beta class I [Source:HGNC Symbol;Acc:HGNC:20778]	-
ENSG00000077942		202.543	142.699	210.516	180.232	189.394	176.491	190.809	135.26	28.2521	122.99	71.379	116.085	81.6177	FBLN1	22	45502238	45601135	+	7285	protein_coding	fibulin 1 [Source:HGNC Symbol;Acc:HGNC:3600]	-
ENSG00000182117		158.276	207.292	217.881	107.853	242.701	123.804	73.8874	138.146	182.539	132.987	124.421	180.741	115.058	NOP10	15	34341713	34343177	-	554	protein_coding	NOP10 ribonucleoprotein [Source:HGNC Symbol;Acc:HGNC:14378]	-
ENSG00000122026		107.218	254.11	200.168	118.816	161.192	91.5151	117.036	100.688	67.9627	150.433	100.856	114.365	176.694	RPL21	13	27251309	27256691	+	2249	protein_coding	ribosomal protein L21 [Source:HGNC Symbol;Acc:HGNC:10313]	-
ENSG00000132329		154.14	199.142	260.291	170.111	190.967	148.336	185.347	68.4857	5.53394	84.6419	105.717	132.231	107.772	RAMP1	2	237858893	237912114	+	1234	protein_coding	receptor activity modifying protein 1 [Source:HGNC Symbol;Acc:HGNC:9843]	-
ENSG00000149573		179.044	196.87	137.014	116.636	210.147	148.166	56.4135	235.378	286.201	180.854	108.217	136.734	145.635	MPZL2	11	118253403	118264536	-	4753	protein_coding	myelin protein zero like 2 [Source:HGNC Symbol;Acc:HGNC:3496]	-
ENSG00000138413		72.8053	287.779	85.3451	98.8513	99.806	99.2563	31.942	143.621	226.872	78.7573	254.122	241.398	142.451	IDH1	2	208236227	208266074	-	4721	protein_coding	isocitrate dehydrogenase (NADP(+)) 1, cytosolic [Source:HGNC Symbol;Acc:HGNC:5382]	-
ENSG00000214485		155.081	131.131	204.212	154.798	169.918	115.731	166.668	112.642	92.2918	167.287	120.28	120.639	105.196	RPL7P1	5	150094302	150095048	+	747	processed_pseudogene	ribosomal protein L7 pseudogene 1 [Source:HGNC Symbol;Acc:HGNC:10367]	-
ENSG00000107438		201.913	175.576	207.144	148.879	177.869	185.399	190.28	114.712	87.3617	100.737	91.2025	118.148	129.632	PDLIM1	10	95237572	95291024	-	2239	protein_coding	PDZ and LIM domain 1 [Source:HGNC Symbol;Acc:HGNC:2067]	-
ENSG00000157613		139.316	272.27	122.45	145.633	120.614	158.452	31.8179	188.46	218.831	77.648	175.344	235.02	176.713	CREB3L1	11	46277661	46321422	+	4037	protein_coding	cAMP responsive element binding protein 3 like 1 [Source:HGNC Symbol;Acc:HGNC:18856]	TF_bZIP
ENSG00000236552		190.025	177.361	218.063	155.57	203.467	150.449	142.503	95.7198	64.9122	111.412	117.334	125.131	101.104	RPL13AP5	10	96750288	96750899	+	612	processed_pseudogene	ribosomal protein L13a pseudogene 5 [Source:HGNC Symbol;Acc:HGNC:23736]	-
ENSG00000113732		164.053	150.215	229.171	97.9273	249.408	149.098	56.9529	148.063	212.683	201.355	73.0286	108.155	96.6619	ATP6V0E1	5	172983757	173035445	+	1623	protein_coding	ATPase H+ transporting V0 subunit e1 [Source:HGNC Symbol;Acc:HGNC:863]	-
ENSG00000213442		193.535	169.142	228.375	135.24	214.217	188.272	126.641	101.106	60.9561	134.85	92.0402	107.11	86.7868	RPL18AP3	12	104265309	104265836	+	528	processed_pseudogene	ribosomal protein L18a pseudogene 3 [Source:HGNC Symbol;Acc:HGNC:31387]	-
ENSG00000101608		120.454	149.645	202.201	102.355	217.006	149.535	69.9966	183.502	261.004	182.153	99.2909	122.703	104.86	MYL12A	18	3247481	3256236	+	3245	protein_coding	myosin light chain 12A [Source:HGNC Symbol;Acc:HGNC:16701]	-
ENSG00000185043		129.905	222.618	195.942	105.494	276.669	126.488	86.5188	117.607	172.416	129.124	133.854	166.486	168.965	CIB1	15	90229975	90234047	-	1472	protein_coding	calcium and integrin binding 1 [Source:HGNC Symbol;Acc:HGNC:16920]	-
ENSG00000114638		154.511	281.1	93.5834	84.7298	205.268	294.724	50.4137	122.843	68.5273	232.678	49.1163	430.008	223.185	UPK1B	3	119173517	119205153	+	2266	protein_coding	uroplakin 1B [Source:HGNC Symbol;Acc:HGNC:12578]	-
ENSG00000134590		143.067	134.003	169.344	171.934	201.105	169.092	197.264	120.45	98.9525	104.943	159.82	162.132	208.306	RTL8C	X	135032366	135033546	+	1181	protein_coding	retrotransposon Gag like 8C [Source:HGNC Symbol;Acc:HGNC:2569]	-
ENSG00000106483		84.0007	104.791	37.6817	163.584	58.5399	34.8452	49.9871	21.2965	1.35033	14.5578	85.4235	84.4821	45.007	SFRP4	7	37905932	38025695	-	3606	protein_coding	secreted frizzled related protein 4 [Source:HGNC Symbol;Acc:HGNC:10778]	-
ENSG00000071082		133.314	235.886	156.924	132.411	134.397	91.4753	128.428	83.2649	67.2772	129.88	130.647	135.708	176.517	RPL31	2	101001715	101024032	+	5791	protein_coding	ribosomal protein L31 [Source:HGNC Symbol;Acc:HGNC:10334]	-
ENSG00000179085		160.853	227.099	209.459	105.695	256.346	111.422	77.4288	94.7717	105.779	106.419	103.355	166.107	160.096	DPM3	1	155139891	155140595	-	622	protein_coding	dolichyl-phosphate mannosyltransferase subunit 3 [Source:HGNC Symbol;Acc:HGNC:3007]	-
ENSG00000174807		230.371	156.44	142.341	178.35	131.709	182.992	236.756	96.3439	5.43209	60.9766	93.9799	125.633	96.5009	CD248	11	66314487	66317044	-	2558	protein_coding	CD248 molecule [Source:HGNC Symbol;Acc:HGNC:18219]	-
ENSG00000175701		118.117	141.644	71.4355	180.452	188.336	71.7476	236.889	58.2756	145.457	78.0798	349.227	195.472	340.09	MTLN	2	110211529	110245420	-	2051	protein_coding	mitoregulin [Source:HGNC Symbol;Acc:HGNC:27339]	-
ENSG00000166441		127.412	233.912	180.321	134.393	157.091	113.726	133.26	82.9006	64.3844	105.79	118.891	145.193	144.265	RPL27A	11	8682411	8714759	+	7193	protein_coding	ribosomal protein L27a [Source:HGNC Symbol;Acc:HGNC:10329]	-
ENSG00000114942		133.814	158.8	186.725	130.921	150.832	107.16	118.452	106.354	76.7464	148.88	116.759	107.671	132.704	EEF1B2	2	206159585	206162928	+	1915	protein_coding	eukaryotic translation elongation factor 1 beta 2 [Source:HGNC Symbol;Acc:HGNC:3208]	-
ENSG00000233927		155.389	195.792	261.047	121.967	215.693	157.416	144.451	61.1864	50.33	37.3599	153.106	148.545	111.516	RPS28	19	8321158	8323340	+	2119	protein_coding	ribosomal protein S28 [Source:HGNC Symbol;Acc:HGNC:10418]	-
ENSG00000112378		146.718	86.5062	213.685	91.033	224.643	160.302	41.4792	187.379	251.022	271.712	55.0238	95.6305	89.8678	PERP	6	138088505	138107511	-	4290	protein_coding	PERP, TP53 apoptosis effector [Source:HGNC Symbol;Acc:HGNC:17637]	-
ENSG00000074800		163.905	133.922	213.59	110.029	144.218	139.989	91.2597	113.519	108.656	149.157	92.7671	106.534	72.4892	ENO1	1	8861000	8879250	-	5276	protein_coding	enolase 1 [Source:HGNC Symbol;Acc:HGNC:3350]	-
ENSG00000117450		164.489	111.479	168.871	115.842	249.823	182.538	62.9669	179.685	195.975	121.908	84.1681	106.217	83.2092	PRDX1	1	45511036	45523047	-	1522	protein_coding	peroxiredoxin 1 [Source:HGNC Symbol;Acc:HGNC:9352]	-
ENSG00000259342		113.265	235.65	152.697	127.24	167.934	176.219	50.0688	145.522	113.224	175.97	132.842	230.814	160.409	AC025580.1	15	45430652	45441808	-	729	antisense	novel transcript, antisense to C15orf48	-
ENSG00000172354		133.055	148.243	221.085	109.64	201.985	149.599	122.74	118.34	140.836	137.913	98.2336	136.509	95.5807	GNB2	7	100673531	100679174	+	2857	protein_coding	G protein subunit beta 2 [Source:HGNC Symbol;Acc:HGNC:4398]	-
ENSG00000026025		109.082	226.043	154.613	188.735	167.208	83.2471	147.898	100.281	47.7539	85.842	87.6892	157.546	132.68	VIM	10	17228259	17237593	+	5158	protein_coding	vimentin [Source:HGNC Symbol;Acc:HGNC:12692]	-
ENSG00000139644		143.937	106.527	174.711	100.341	202.314	154.423	52.456	169.405	231.517	162.281	76.5651	104.101	77.3046	TMBIM6	12	49707725	49764934	+	6186	protein_coding	transmembrane BAX inhibitor motif containing 6 [Source:HGNC Symbol;Acc:HGNC:11723]	-
ENSG00000125995		131.633	254.519	221.023	99.8569	213.684	117.966	75.0935	94.5147	109.543	100.824	84.7966	157.935	159.001	ROMO1	20	35699272	35700984	+	702	protein_coding	reactive oxygen species modulator 1 [Source:HGNC Symbol;Acc:HGNC:16185]	-
ENSG00000227081		63.2619	166.806	135.837	167.888	148.819	44.3239	169.098	125.156	72.4222	86.3686	123.288	107.271	127.73	AC005912.1	12	3211663	3211917	-	255	processed_pseudogene	ribosomal protein S27 (RPS27) pseudogene	-
ENSG00000070756		147.878	138.376	144.594	164.033	126.826	139.589	138.169	150.847	117.151	127.904	110.404	124.297	80.1683	PABPC1	8	100685816	100722809	-	4752	protein_coding	poly(A) binding protein cytoplasmic 1 [Source:HGNC Symbol;Acc:HGNC:8554]	-
ENSG00000170315		157.529	142.089	168.033	106.919	162.353	141.051	85.3849	123.57	114.111	81.4084	118.36	135.033	80.0273	UBB	17	16380798	16382745	+	1621	protein_coding	ubiquitin B [Source:HGNC Symbol;Acc:HGNC:12463]	-
ENSG00000173812		115.566	153.567	207.281	115.069	174.114	123.052	111.239	144.218	137.595	207.017	91.5915	106.921	91.7812	EIF1	17	41688885	41692668	+	3623	protein_coding	eukaryotic translation initiation factor 1 [Source:HGNC Symbol;Acc:HGNC:3249]	-
ENSG00000205502		66.8519	62.8186	485.883	82.3393	183.632	96.1975	101.233	177.487	185.553	225.997	23.3341	45.2399	84.8156	C2CD4B	15	62163535	62165283	-	1579	protein_coding	C2 calcium dependent domain containing 4B [Source:HGNC Symbol;Acc:HGNC:33628]	-
ENSG00000167004		153.168	162.925	136.505	111.299	189.235	114.547	70.6873	118.564	124.407	103.602	105.635	166.721	88.9246	PDIA3	15	43746392	43773279	+	4240	protein_coding	protein disulfide isomerase family A member 3 [Source:HGNC Symbol;Acc:HGNC:4606]	-
ENSG00000092820		129.252	129.441	171.174	109.799	208.289	176.87	54.5537	160.239	240.92	227.836	62.8074	91.7081	100.448	EZR	6	158765741	158819412	-	3342	protein_coding	ezrin [Source:HGNC Symbol;Acc:HGNC:12691]	-
ENSG00000119888		131.718	141.86	160.024	117.13	189.404	106.417	37.3459	134.469	241.652	210.051	77.8922	125.379	114.111	EPCAM	2	47345158	47387601	+	2519	protein_coding	epithelial cell adhesion molecule [Source:HGNC Symbol;Acc:HGNC:11529]	-
ENSG00000166794		148.095	156.054	169.511	107.111	168.972	124.204	108.117	98.3632	78.585	101.229	118.603	162.957	89.664	PPIB	15	64155812	64163205	-	1911	protein_coding	peptidylprolyl isomerase B [Source:HGNC Symbol;Acc:HGNC:9255]	-
ENSG00000106333		186.703	132.888	174.626	129.568	127.325	144.018	243.858	70.5782	3.41293	65.1402	113.417	143.268	126.937	PCOLCE	7	100602177	100608175	+	3532	protein_coding	procollagen C-endopeptidase enhancer [Source:HGNC Symbol;Acc:HGNC:8738]	-
ENSG00000169976		148.672	112.57	241.213	113.336	239.61	149.731	78.0844	115.966	124.161	126.426	86.0674	91.6976	74.7422	SF3B5	6	144094881	144095573	-	693	protein_coding	splicing factor 3b subunit 5 [Source:HGNC Symbol;Acc:HGNC:21083]	-
ENSG00000088882		161.737	123.692	131.762	145.224	87.7711	149.124	294.441	79.6703	4.64423	59.2546	127.357	117.141	94.0294	CPXM1	20	2794069	2800637	-	2391	protein_coding	carboxypeptidase X, M14 family member 1 [Source:HGNC Symbol;Acc:HGNC:15771]	-
ENSG00000108953		128.211	162.686	157.886	115.561	153.294	121.534	79.3609	130.799	156.581	127.032	89.3287	131.784	107.519	YWHAE	17	1344272	1400378	-	3847	protein_coding	tyrosine 3-monooxygenase/tryptophan 5-monooxygenase activation protein epsilon [Source:HGNC Symbol;Acc:HGNC:12851]	-
ENSG00000142669		151.851	193.855	136.005	128.209	155.819	152.531	95.1791	127.966	97.1517	69.5292	120.619	241.357	149.239	SH3BGRL3	1	26279176	26281522	+	1786	protein_coding	SH3 domain binding glutamate rich protein like 3 [Source:HGNC Symbol;Acc:HGNC:15568]	-
ENSG00000184709		290.2	104.184	257.289	123.802	382.483	172.29	9.09227	113.753	123.675	28.8473	61.0963	132.051	72.4074	LRRC26	9	137168758	137170051	-	1209	protein_coding	leucine rich repeat containing 26 [Source:HGNC Symbol;Acc:HGNC:31409]	-
ENSG00000205358		189.849	117.989	314.121	106.901	176.668	130.02	57.7083	94.8187	118.763	333.997	26.984	92.767	106.88	MT1H	16	56669814	56671129	+	723	protein_coding	metallothionein 1H [Source:HGNC Symbol;Acc:HGNC:7400]	-
ENSG00000104979		107.868	276.42	165.216	102.486	179.23	117.361	57.1112	99.8859	106.118	82.4403	136.097	177.298	130.769	C19orf53	19	13774168	13778462	+	1174	protein_coding	chromosome 19 open reading frame 53 [Source:HGNC Symbol;Acc:HGNC:24991]	-
ENSG00000128524		157.227	193.869	170.405	105.483	199.507	151.987	58.5001	113.565	106.495	108.596	73.1375	149.737	122.78	ATP6V1F	7	128862826	128865844	+	789	protein_coding	ATPase H+ transporting V1 subunit F [Source:HGNC Symbol;Acc:HGNC:16832]	-
ENSG00000135940		123.182	185.641	175.472	92.0768	175.953	107.4	73.1232	98.2076	111.181	114.524	84.1689	155.472	149.543	COX5B	2	97646040	97648383	+	1441	protein_coding	cytochrome c oxidase subunit 5B [Source:HGNC Symbol;Acc:HGNC:2269]	-
ENSG00000132475		128.636	159.164	146.984	111.155	139.899	123.545	106.97	128.567	125.598	125.057	95.3586	127.499	106.351	H3F3B	17	75776434	75785893	-	6134	protein_coding	H3 histone family member 3B [Source:HGNC Symbol;Acc:HGNC:4765]	-
ENSG00000260676		40.7307	119.085	78.7911	72.518	53.7564	57.2654	248.621	109.97	184.857	336.736	187.342	128.884	153.831	LINC01541	18	71519962	71578956	-	3105	lincRNA	long intergenic non-protein coding RNA 1541 [Source:HGNC Symbol;Acc:HGNC:51309]	-
ENSG00000132507		108.922	198.252	154.751	94.8101	141.474	124.097	93.6119	102.764	103.09	89.963	95.6703	141.486	123.463	EIF5A	17	7306999	7312463	+	2815	protein_coding	eukaryotic translation initiation factor 5A [Source:HGNC Symbol;Acc:HGNC:3300]	-
ENSG00000105701		154.796	135.524	203.449	117.174	207.401	145.246	88.7964	117.319	106.977	93.2126	99.363	116.446	103.393	FKBP8	19	18531751	18544077	-	2902	protein_coding	FK506 binding protein 8 [Source:HGNC Symbol;Acc:HGNC:3724]	-
ENSG00000185624		133.128	107.147	159.216	99.2184	231.044	142.614	63.1488	129.373	115.191	101.962	102.401	113.017	67.2453	P4HB	17	81843159	81860694	-	5303	protein_coding	prolyl 4-hydroxylase subunit beta [Source:HGNC Symbol;Acc:HGNC:8548]	-
ENSG00000283041		129.271	113.948	195.603	113.412	182.722	129.613	96.3675	105.782	94.6309	117.511	96.0605	107.152	65.1299	AC008038.1	7	133034607	133035920	-	1314	processed_pseudogene	eukaryotic translation elongation factor 1 gamma (	-
ENSG00000163902		148.054	142.216	154.254	96.1639	196.602	140.102	58.9828	124.904	155.549	121.798	90.294	133.597	95.875	RPN1	3	128619970	128681075	-	3992	protein_coding	ribophorin I [Source:HGNC Symbol;Acc:HGNC:10381]	-
ENSG00000132386		166.995	130.872	151.771	126.54	140.522	95.8074	175.528	92.7367	5.76595	106.7	71.9558	106.464	59.3898	SERPINF1	17	1761959	1777574	+	3069	protein_coding	serpin family F member 1 [Source:HGNC Symbol;Acc:HGNC:8824]	-
ENSG00000164733		120.339	99.7876	153.954	101.998	118.784	105.007	109.789	99.2519	106.212	154.537	64.3801	80.8657	62.0922	CTSB	8	11842524	11869448	-	7428	protein_coding	cathepsin B [Source:HGNC Symbol;Acc:HGNC:2527]	-
ENSG00000100300		122.731	116.168	271.318	81.5327	246.314	154.263	58.6871	85.8985	125.701	149.999	59.8537	94.9229	72.3523	TSPO	22	43151514	43163242	+	1455	protein_coding	translocator protein [Source:HGNC Symbol;Acc:HGNC:1158]	-
ENSG00000221869		104.674	65.6118	290.695	91.6043	138.88	138.773	153.197	180.563	119.499	140.571	27.4121	67.1881	97.2689	CEBPD	8	47736909	47739086	-	2178	protein_coding	CCAAT enhancer binding protein delta [Source:HGNC Symbol;Acc:HGNC:1835]	C/EBP
ENSG00000157765		67.0712	80.5338	147.229	66.311	112.244	133.667	27.0978	169.534	351.84	180.852	92.8564	80.3212	50.6314	SLC34A2	4	25648011	25678748	+	5045	protein_coding	solute carrier family 34 member 2 [Source:HGNC Symbol;Acc:HGNC:11020]	-
ENSG00000167468		124.304	148.988	197.836	107.64	186.767	102.814	106.424	74.5385	114.322	155.526	75.848	103.76	99.0123	GPX4	19	1103926	1106791	+	2019	protein_coding	glutathione peroxidase 4 [Source:HGNC Symbol;Acc:HGNC:4556]	-
ENSG00000105894		168.658	200.983	118.059	171.51	106.517	123.208	179.432	97.7206	5.82376	43.1853	61.7134	156.452	124.545	PTN	7	137227341	137343865	-	1713	protein_coding	pleiotrophin [Source:HGNC Symbol;Acc:HGNC:9630]	-
ENSG00000254999		128.873	114.419	160.538	106.108	168.852	121.359	84.2766	109.113	110.191	111.92	87.7398	92.097	76.6748	BRK1	3	10115592	10127190	+	1233	protein_coding	BRICK1, SCAR/WAVE actin nucleating complex subunit [Source:HGNC Symbol;Acc:HGNC:23057]	-
ENSG00000108107		117.078	177.879	185.514	130.846	158.291	111.82	114.325	81.1033	60.4265	101.306	88.6746	115.928	141.168	RPL28	19	55385345	55403250	+	6933	protein_coding	ribosomal protein L28 [Source:HGNC Symbol;Acc:HGNC:10330]	-
ENSG00000172201		120.306	92.113	167.196	102.754	134.283	120.877	112.552	117.837	174.699	197.88	33.4931	67.1074	71.1497	ID4	6	19837386	19840684	+	2344	protein_coding	inhibitor of DNA binding 4, HLH protein [Source:HGNC Symbol;Acc:HGNC:5363]	bHLH
ENSG00000134333		110.652	116.489	155.88	75.9474	96.9802	112.444	71.0206	125.751	113.982	242.933	70.7998	88.385	83.7085	LDHA	11	18394388	18408425	+	6210	protein_coding	lactate dehydrogenase A [Source:HGNC Symbol;Acc:HGNC:6535]	-
ENSG00000182154		98.6986	171.927	162.812	121.451	138.471	94.5415	170.84	90.6331	73.2153	83.003	152.123	148.889	176.152	MRPL41	9	137551199	137552555	+	1262	protein_coding	mitochondrial ribosomal protein L41 [Source:HGNC Symbol;Acc:HGNC:14492]	-
ENSG00000184160		214.334	122.254	162.304	176.475	176.678	128.69	140.111	87.1566	3.9515	34.1713	109.328	85.2302	82.8334	ADRA2C	4	3766348	3768526	+	2179	protein_coding	adrenoceptor alpha 2C [Source:HGNC Symbol;Acc:HGNC:283]	-
ENSG00000010278		127.167	85.7406	170.273	72.5535	207.221	141.523	27.9675	171.388	239.879	164.576	56.5623	89.3274	64.1075	CD9	12	6199715	6238271	+	4165	protein_coding	CD9 molecule [Source:HGNC Symbol;Acc:HGNC:1709]	-
ENSG00000169223		137.671	112.547	173.74	82.4522	185.902	114.41	58.7225	105.473	125.364	137.96	72.9741	96.5222	71.7076	LMAN2	5	177331562	177351852	-	2357	protein_coding	lectin, mannose binding 2 [Source:HGNC Symbol;Acc:HGNC:16986]	-
ENSG00000143742		121.524	127.401	112.859	94.0887	134.838	92.6568	71.733	105.105	144.468	163.56	95.6943	93.0694	97.7555	SRP9	1	225777813	225790466	+	1728	protein_coding	signal recognition particle 9 [Source:HGNC Symbol;Acc:HGNC:11304]	-
ENSG00000148180		117.681	162.986	129.32	99.122	163.415	141.61	61.719	135.216	129.186	71.5062	138.951	187.256	116.324	GSN	9	121207794	121332843	+	11018	protein_coding	gelsolin [Source:HGNC Symbol;Acc:HGNC:4620]	-
ENSG00000159403		145.626	103.668	162.47	97.3287	61.0136	116.05	244.426	67.4228	3.61234	90.2789	54.0003	87.4584	88.9023	C1R	12	7080199	7092607	-	5885	protein_coding	complement C1r [Source:HGNC Symbol;Acc:HGNC:1246]	-
ENSG00000221983		117.808	165.893	164.741	109.428	184.142	114.776	77.2483	96.8887	86.0936	106.05	72.2054	109.253	109.734	UBA52	19	18571730	18577550	+	4306	protein_coding	ubiquitin A-52 residue ribosomal protein fusion product 1 [Source:HGNC Symbol;Acc:HGNC:12458]	-
ENSG00000163682		83.1485	151.274	239.835	149.444	190.081	101.003	53.5852	52.3243	74.2565	98.9201	56.54	60.8955	106.633	RPL9	4	39452521	39458949	-	5022	protein_coding	ribosomal protein L9 [Source:HGNC Symbol;Acc:HGNC:10369]	-
ENSG00000163041		143.862	115.233	144.775	109.004	133.395	117.84	82.4886	86.6294	113.554	122.367	89.0228	120.199	80.719	H3F3A	1	226061851	226072001	+	3146	protein_coding	H3 histone family member 3A [Source:HGNC Symbol;Acc:HGNC:4764]	-
ENSG00000198830		101.35	111.872	148.641	120.18	154.08	102.666	86.9956	89.9616	82.6703	95.3074	112.561	107.307	73.1661	HMGN2	1	26472450	26475972	+	2509	protein_coding	high mobility group nucleosomal binding domain 2 [Source:HGNC Symbol;Acc:HGNC:4986]	-
ENSG00000104904		129.642	146.6	158.275	99.4712	180.699	106.258	95.6234	83.5037	70.9088	98.0257	94.7805	116.745	91.6971	OAZ1	19	2269509	2273490	+	3436	protein_coding	ornithine decarboxylase antizyme 1 [Source:HGNC Symbol;Acc:HGNC:8095]	-
ENSG00000102265		134.958	130.797	173.004	146.896	158.208	93.4891	138.766	58.8954	11.4447	81.7582	69.2118	101.169	131.542	TIMP1	X	47582313	47586789	+	1541	protein_coding	TIMP metallopeptidase inhibitor 1 [Source:HGNC Symbol;Acc:HGNC:11820]	-
ENSG00000177156		111.855	138.123	183.417	80.2239	212.571	138.745	46.8478	99.3758	155.182	98.3909	88.0178	122.786	80.438	TALDO1	11	747329	765024	+	3005	protein_coding	transaldolase 1 [Source:HGNC Symbol;Acc:HGNC:11559]	-
ENSG00000185201		102.253	115.224	131.187	115.501	83.8205	93.0464	130.36	48.2391	19.8195	85.9538	48.0998	119.672	139.174	IFITM2	11	307631	315272	+	1543	protein_coding	interferon induced transmembrane protein 2 [Source:HGNC Symbol;Acc:HGNC:5413]	-
ENSG00000101421		113.748	129.03	163.819	81.8666	163.149	125.309	57.1533	107.215	174.357	108.362	74.293	105.794	65.8277	CHMP4B	20	33811304	33854366	+	1646	protein_coding	charged multivesicular body protein 4B [Source:HGNC Symbol;Acc:HGNC:16171]	-
ENSG00000173801		127.919	92.962	198.266	84.1589	208.815	187.047	44.3511	129.444	210.227	131.265	46.29	90.1902	68.8337	JUP	17	41754604	41786931	-	4942	protein_coding	junction plakoglobin [Source:HGNC Symbol;Acc:HGNC:6207]	-
ENSG00000092010		106.262	170.12	153.566	94.4999	135.676	111.508	89.922	98.6463	94.2236	86.4271	65.2962	97.5552	78.34	PSME1	14	24136158	24138967	+	1781	protein_coding	proteasome activator subunit 1 [Source:HGNC Symbol;Acc:HGNC:9568]	-
ENSG00000172757		125.369	134.271	144.401	84.4185	160.068	133.337	75.3379	93.8634	104.097	90.3809	90.9964	135.205	77.3452	CFL1	11	65823022	65862026	-	5863	protein_coding	cofilin 1 [Source:HGNC Symbol;Acc:HGNC:1874]	-
ENSG00000143878		143.222	79.8397	145.166	116.329	138.499	107.643	88.7942	301.871	147.853	76.0606	73.8257	67.235	58.8604	RHOB	2	20447074	20449445	+	2372	protein_coding	ras homolog family member B [Source:HGNC Symbol;Acc:HGNC:668]	-
ENSG00000247596		109.736	102.827	225.089	57.0056	201.423	142.371	64.6946	106.71	171.927	161.634	43.3959	87.7416	88.4148	TWF2	3	52228610	52239260	-	1824	protein_coding	twinfilin actin binding protein 2 [Source:HGNC Symbol;Acc:HGNC:9621]	-
ENSG00000134014		84.0726	151.064	161.746	70.2822	113.715	111.63	30.5464	125.415	184.623	132.434	98.9817	143.49	99.058	ELP3	8	28089673	28191156	+	5390	protein_coding	elongator acetyltransferase complex subunit 3 [Source:HGNC Symbol;Acc:HGNC:20696]	-
ENSG00000184897		124.986	166.15	182.271	121.982	197.278	123.147	71.0492	77.7794	64.2676	90.6898	64.4173	93.986	104.969	H1FX	3	129314771	129316277	-	1507	protein_coding	H1 histone family member X [Source:HGNC Symbol;Acc:HGNC:4722]	-
ENSG00000164405		127.385	159.709	165.693	82.2562	182.224	103.789	62.2589	82.7312	88.7093	117.769	64.951	97.7788	114.693	UQCRQ	5	132866560	132868031	+	1472	protein_coding	ubiquinol-cytochrome c reductase complex III subunit VII [Source:HGNC Symbol;Acc:HGNC:29594]	-
ENSG00000125691		93.5959	164.009	120.87	113.936	119.737	72.7382	129.865	60.867	44.0371	83.8136	104.357	125.415	130.523	RPL23	17	38847865	38853843	-	5979	protein_coding	ribosomal protein L23 [Source:HGNC Symbol;Acc:HGNC:10316]	-
ENSG00000128272		89.9691	115.136	129.422	104.992	112.759	81.9782	151.927	92.4552	77.6401	100.374	131.762	117.129	137.503	ATF4	22	39519695	39522685	+	2514	protein_coding	activating transcription factor 4 [Source:HGNC Symbol;Acc:HGNC:786]	TF_bZIP
ENSG00000277791		108.793	151.695	177.174	84.8195	178.104	114.291	59.3415	88.9551	104.358	96.8813	64.8938	117.334	84.3028	PSMB3	17	38752736	38764231	+	1179	protein_coding	proteasome subunit beta 3 [Source:HGNC Symbol;Acc:HGNC:9540]	-
ENSG00000127184		86.47	186.621	113.361	89.1484	119.913	76.7956	78.8637	74.1413	85.3033	108.206	90.0467	130.346	124.842	COX7C	5	86617904	86620962	+	1993	protein_coding	cytochrome c oxidase subunit 7C [Source:HGNC Symbol;Acc:HGNC:2292]	-
ENSG00000123562		116.917	127.373	102.347	105.788	117.492	102.316	89.7683	98.8181	102.46	107.782	92.561	114.307	100.975	MORF4L2	X	103675496	103688158	-	2648	protein_coding	mortality factor 4 like 2 [Source:HGNC Symbol;Acc:HGNC:16849]	-
ENSG00000117984		143.973	105.525	198.42	63.8241	257.028	149.671	38.6231	101.541	131.319	124.038	46.8828	77.1081	56.7245	CTSD	11	1752752	1764573	-	3126	protein_coding	cathepsin D [Source:HGNC Symbol;Acc:HGNC:2529]	-
ENSG00000133313		89.9912	101.759	162.697	68.3049	131.885	119.949	39.3725	149.021	190.79	136.477	98.6497	92.3216	56.9823	CNDP2	18	74495816	74523454	+	11848	protein_coding	carnosine dipeptidase 2 [Source:HGNC Symbol;Acc:HGNC:24437]	-
ENSG00000135046		136.374	58.3933	121.253	67.926	206.046	157.752	79.707	145.057	228.243	159.68	35.1343	49.2791	57.2933	ANXA1	9	73151757	73170393	+	4561	protein_coding	annexin A1 [Source:HGNC Symbol;Acc:HGNC:533]	-
ENSG00000177697		112.317	137.309	153.195	65.7122	177.204	104.445	85.2073	110.888	124.629	101.48	73.2675	76.0386	91.336	CD151	11	832843	839831	+	3938	protein_coding	CD151 molecule (Raph blood group) [Source:HGNC Symbol;Acc:HGNC:1630]	-
ENSG00000118418		100.887	130.254	91.871	106.249	124.933	70.3592	106.97	86.8647	85.2073	98.305	166.554	169.692	172.572	HMGN3	6	79201245	79234738	-	1014	protein_coding	high mobility group nucleosomal binding domain 3 [Source:HGNC Symbol;Acc:HGNC:12312]	Others
ENSG00000181163		91.9038	123.396	115.993	110.016	109.274	78.3954	85.7043	80.4788	79.3305	117.558	90.555	98.2143	104.127	NPM1	5	171387116	171411137	+	3828	protein_coding	nucleophosmin 1 [Source:HGNC Symbol;Acc:HGNC:7910]	-
ENSG00000149257		117.052	116.306	103.405	123.686	111.593	118.617	120.517	67.501	23.9946	56.3337	81.9748	123.17	99.7902	SERPINH1	11	75562056	75572783	+	6281	protein_coding	serpin family H member 1 [Source:HGNC Symbol;Acc:HGNC:1546]	-
ENSG00000136238		117.976	108.217	164.656	100.154	150.162	114.023	80.0403	102.101	122.405	91.6334	63.6508	95.5845	94.7354	RAC1	7	6374523	6403977	+	3114	protein_coding	Rac family small GTPase 1 [Source:HGNC Symbol;Acc:HGNC:9801]	-
ENSG00000118705		120.811	100.217	113.809	83.8168	168.415	109.194	54.0322	113.716	127.042	103.855	87.4883	89.3155	67.239	RPN2	20	37178410	37241623	+	2819	protein_coding	ribophorin II [Source:HGNC Symbol;Acc:HGNC:10382]	-
ENSG00000026297		126.809	160.131	140.396	84.8047	179.352	117.007	52.4763	99.6055	104.048	93.1978	100.996	139.477	160.62	RNASET2	6	166929504	166957191	-	7643	protein_coding	ribonuclease T2 [Source:HGNC Symbol;Acc:HGNC:21686]	-
ENSG00000102316		110.237	127.609	139.14	115.234	148.093	103.03	68.1276	106.126	93.6976	81.4176	102.616	104.457	90.6285	MAGED2	X	54807599	54816012	+	2940	protein_coding	MAGE family member D2 [Source:HGNC Symbol;Acc:HGNC:16353]	-
ENSG00000165119		98.5899	109.565	94.8137	98.4333	94.3563	93.7741	88.1177	104.983	110.623	101.66	98.8772	99.4843	86.9395	HNRNPK	9	83968083	83980616	-	5114	protein_coding	heterogeneous nuclear ribonucleoprotein K [Source:HGNC Symbol;Acc:HGNC:5044]	-
ENSG00000105438		97.3095	124.72	135.619	99.2077	145.177	111.322	71.2276	91.0848	102.487	95.2676	94.3449	119.084	80.6814	KDELR1	19	48382570	48391553	-	2251	protein_coding	KDEL endoplasmic reticulum protein retention receptor 1 [Source:HGNC Symbol;Acc:HGNC:6304]	-
ENSG00000167642		132.656	120.21	149.578	54.4988	195.763	115.529	22.6038	119.492	165.398	142.615	60.7752	94.3287	68.6263	SPINT2	19	38244035	38292614	+	5199	protein_coding	serine peptidase inhibitor, Kunitz type 2 [Source:HGNC Symbol;Acc:HGNC:11247]	-
ENSG00000212802		119.911	117.664	151.981	117.791	137.458	86.4224	72.9776	88.6808	71.0647	100.272	94.2123	82.8621	67.2256	RPL15P3	6	12514110	12514724	+	615	processed_pseudogene	ribosomal protein L15 pseudogene 3 [Source:HGNC Symbol;Acc:HGNC:21538]	-
ENSG00000235655		54.8407	169.052	56.1354	152.27	115.154	87.1959	74.0314	127.717	45.9448	191.883	81.0676	113.375	122.392	H3F3AP4	2	174719908	174720318	+	411	processed_pseudogene	H3 histone, family 3A, pseudogene 4 [Source:HGNC Symbol;Acc:HGNC:42980]	-
ENSG00000158014		118.458	91.8302	156.447	53.5643	149.872	133.912	31.1475	154.999	186.123	216.191	67.7172	72.5221	65.0993	SLC30A2	1	26037252	26046133	-	3498	protein_coding	solute carrier family 30 member 2 [Source:HGNC Symbol;Acc:HGNC:11013]	-
ENSG00000125356		79.3961	201.15	109.113	84.6876	120.028	70.5378	77.9372	69.9659	83.1807	99.5684	81.5474	138.167	151.565	NDUFA1	X	119871487	119876662	+	766	protein_coding	NADH:ubiquinone oxidoreductase subunit A1 [Source:HGNC Symbol;Acc:HGNC:7683]	-
ENSG00000154856		145.132	89.4308	100.266	137.2	85.8043	152.332	141.872	84.4122	4.70616	54.0144	58.5358	81.6444	77.1049	APCDD1	18	10454628	10489948	+	5943	protein_coding	APC down-regulated 1 [Source:HGNC Symbol;Acc:HGNC:15718]	-
ENSG00000205364		153.051	74.7577	231.917	103.211	180.99	140.236	34.8147	94.3956	153.119	233.672	17.342	51.4256	69.8465	MT1M	16	56632233	56633986	+	942	protein_coding	metallothionein 1M [Source:HGNC Symbol;Acc:HGNC:14296]	-
ENSG00000197728		161.26	99.6961	118.802	69.1654	127.439	71.0332	55.4667	145.943	59.1502	124.735	63.8009	87.7636	67.5062	RPS26	12	56041351	56044697	+	2053	protein_coding	ribosomal protein S26 [Source:HGNC Symbol;Acc:HGNC:10414]	-
ENSG00000244313		32.8446	307.509	68.0568	55.0143	78.9287	30.4458	94.3912	37.3133	33.3872	55.6143	75.873	141.756	196.211	AC024293.1	11	46428653	46429150	-	498	processed_pseudogene	ribosomal protein S10 (RPS10) pseudogene	-
ENSG00000244716		73.6278	158.581	94.0099	76.5488	56.7025	49.8695	132.626	56.7476	49.4311	72.9513	130.444	103.411	126.454	BX679664.3	1	108992282	108992836	+	555	processed_pseudogene	ribosomal protein L17 (RPL17) pseudogene	-
ENSG00000072778		80.8522	101.508	83.2919	82.009	93.275	85.0422	170.837	85.9933	78.4349	86.15	193.623	129.93	177.311	ACADVL	17	7217125	7225273	+	4865	protein_coding	acyl-CoA dehydrogenase very long chain [Source:HGNC Symbol;Acc:HGNC:92]	-
ENSG00000166681		103.517	124.146	126.563	89.266	111.127	98.9871	112.805	70.0859	39.1478	83.3582	105.556	90.6933	80.7104	BEX3	X	103376340	103378077	+	1080	protein_coding	brain expressed X-linked 3 [Source:HGNC Symbol;Acc:HGNC:13388]	-
ENSG00000173113		92.908	164.403	125.37	75.8522	125.993	89.5726	57.7051	84.5356	78.6394	94.0186	77.676	137.076	105.732	TRMT112	11	64316460	64318084	-	1625	protein_coding	tRNA methyltransferase subunit 11-2 [Source:HGNC Symbol;Acc:HGNC:26940]	-
ENSG00000116285		69.1929	68.8527	124.97	73.7769	61.9562	97.9278	104.867	173.488	196.643	199.499	62.4412	73.8723	87.4186	ERRFI1	1	8004404	8026308	-	4186	protein_coding	ERBB receptor feedback inhibitor 1 [Source:HGNC Symbol;Acc:HGNC:18185]	-
ENSG00000173915		85.2249	159.495	111.924	83.3517	142.711	76.198	86.3004	79.0213	107.067	102.525	77.0155	120.535	149.585	ATP5MD	10	103389041	103396492	-	924	protein_coding	ATP synthase membrane subunit DAPIT [Source:HGNC Symbol;Acc:HGNC:30889]	-
ENSG00000159377		101.034	150.869	142.04	93.059	161.241	101.327	67.8806	81.3643	84.2569	78.6262	85.1223	120.095	92.5051	PSMB4	1	151399534	151401944	+	2158	protein_coding	proteasome subunit beta 4 [Source:HGNC Symbol;Acc:HGNC:9541]	-
ENSG00000101160		102.957	110.1	127.793	77.8259	126.651	93.6585	60.5237	91.77	83.5945	108.985	76.6114	83.1945	54.3109	CTSZ	20	58995185	59007247	-	2038	protein_coding	cathepsin Z [Source:HGNC Symbol;Acc:HGNC:2547]	-
ENSG00000197756		84.8424	147.041	142.574	110.567	109.466	69.7786	110.492	63.0957	41.7346	81.4203	76.424	106.71	105.755	RPL37A	2	216498189	216579180	+	6841	protein_coding	ribosomal protein L37a [Source:HGNC Symbol;Acc:HGNC:10348]	-
ENSG00000198355		93.6881	93.7102	120.054	80.4285	150.791	117.998	124.895	174.965	118.305	71.8879	83.5007	100.376	94.3127	PIM3	22	49960513	49964080	+	2461	protein_coding	Pim-3 proto-oncogene, serine/threonine kinase [Source:HGNC Symbol;Acc:HGNC:19310]	-
ENSG00000117318		120.925	83.1242	163.827	81.0495	163.449	95.8489	66.2412	107.904	119.49	120.814	54.6103	57.9621	53.8044	ID3	1	23557918	23559794	-	1797	protein_coding	inhibitor of DNA binding 3, HLH protein [Source:HGNC Symbol;Acc:HGNC:5362]	bHLH
ENSG00000117592		86.1291	145.303	119.935	81.5285	141.686	95.2918	66.3771	98.9954	91.7692	77.5724	88.2566	140.119	94.3125	PRDX6	1	173477266	173488807	+	2367	protein_coding	peroxiredoxin 6 [Source:HGNC Symbol;Acc:HGNC:16753]	-
ENSG00000197119		60.1084	84.8881	55.3021	96.4346	84.3473	60.4328	164.884	97.6564	69.8297	68.114	227.293	203.77	286.268	SLC25A29	14	100291111	100306547	-	7451	protein_coding	solute carrier family 25 member 29 [Source:HGNC Symbol;Acc:HGNC:20116]	-
ENSG00000084623		102.576	109.683	147.736	84.6534	123.447	99.6259	73.4421	86.0861	94.8039	94.3398	66.8368	89.956	75.7435	EIF3I	1	32221928	32231604	+	1725	protein_coding	eukaryotic translation initiation factor 3 subunit I [Source:HGNC Symbol;Acc:HGNC:3272]	-
ENSG00000147123		103.894	147.495	150.25	74.2877	184.986	101.832	55.3358	78.9964	80.9063	93.1904	63.5704	109.432	77.7942	NDUFB11	X	47142216	47145504	-	1418	protein_coding	NADH:ubiquinone oxidoreductase subunit B11 [Source:HGNC Symbol;Acc:HGNC:20372]	-
ENSG00000158716		57.2303	60.8999	280.787	41.1972	102.992	58.6098	51.4569	56.1182	131.431	216.418	30.4857	42.3778	39.2538	DUSP23	1	159780932	159782543	+	825	protein_coding	dual specificity phosphatase 23 [Source:HGNC Symbol;Acc:HGNC:21480]	-
ENSG00000106803		83.0372	153.457	107.757	80.328	100.907	70.5167	80.279	56.9908	53.8426	73.4725	98.2186	129.787	123.207	SEC61B	9	99222064	99230615	+	1190	protein_coding	Sec61 translocon beta subunit [Source:HGNC Symbol;Acc:HGNC:16993]	-
ENSG00000263266		103.961	115.552	128.628	117.687	130.267	84.8225	94.5763	60.5671	44.46	84.9913	68.8083	70.282	93.1672	RPS7P1	17	28467822	28468406	+	585	processed_pseudogene	ribosomal protein S7 pseudogene 1 [Source:HGNC Symbol;Acc:HGNC:17081]	-
ENSG00000185499		114.299	138.754	123.954	60.3564	134.949	111.695	40.1449	81.0686	140.894	157.277	95.0527	87.6852	53.6377	MUC1	1	155185824	155192916	-	4717	protein_coding	mucin 1, cell surface associated [Source:HGNC Symbol;Acc:HGNC:7508]	-
ENSG00000283498		83.3206	166.806	116.328	101.886	167.694	61.621	54.3019	66.6951	53.7927	95.1238	58.0719	84.2372	135.049	MIR1244-2	5	118974586	118974670	+	85	miRNA	microRNA 1244-2 [Source:HGNC Symbol;Acc:HGNC:38321]	-
ENSG00000198242		87.4772	122.497	123.715	93.4085	116.747	79.0705	94.5179	74.8525	55.134	88.1806	84.7531	106.747	74.9853	RPL23A	17	28719393	28724359	+	2824	protein_coding	ribosomal protein L23a [Source:HGNC Symbol;Acc:HGNC:10317]	-
ENSG00000162174		86.5431	94.7647	118.355	56.1183	117.639	105.857	35.9282	152.862	205.841	112.68	83.9548	86.1159	51.9952	ASRGL1	11	62337448	62393412	+	4586	protein_coding	asparaginase like 1 [Source:HGNC Symbol;Acc:HGNC:16448]	-
ENSG00000101182		110.04	112.184	127.254	64.8629	120.026	101.479	80.479	78.2574	88.1901	101.405	73.7395	84.6433	71.2483	PSMA7	20	62136735	62143440	-	1750	protein_coding	proteasome subunit alpha 7 [Source:HGNC Symbol;Acc:HGNC:9536]	-
ENSG00000074842		95.1321	99.7126	155.025	58.9144	141.136	86.9077	48.318	79.1127	74.0323	101.154	88.285	97.2761	55.6179	MYDGF	19	4641374	4670370	-	1678	protein_coding	myeloid derived growth factor [Source:HGNC Symbol;Acc:HGNC:16948]	-
ENSG00000127022		92.0608	101.472	80.3802	89.8909	105.538	93.1497	46.628	102.575	115.544	106.221	66.68	93.5662	68.6143	CANX	5	179678628	179730925	+	6235	protein_coding	calnexin [Source:HGNC Symbol;Acc:HGNC:1473]	-
ENSG00000175130		75.3304	103.847	88.5781	104.799	109.283	71.5225	103.878	47.332	23.0326	52.8461	79.2387	125.541	100.248	MARCKSL1	1	32333832	32336379	-	1699	protein_coding	MARCKS like 1 [Source:HGNC Symbol;Acc:HGNC:7142]	-
ENSG00000138326		92.5574	141.43	121.613	104.574	95.209	66.2008	103.199	51.7633	42.4748	71.2834	92.7707	95.4241	119.221	RPS24	10	78033732	78056813	+	7857	protein_coding	ribosomal protein S24 [Source:HGNC Symbol;Acc:HGNC:10411]	-
ENSG00000173486		96.8265	134.677	119.038	69.1343	121.723	70.7698	90.041	66.1694	64.9209	71.9724	101.666	149.518	158.447	FKBP2	11	64241003	64244132	+	1608	protein_coding	FK506 binding protein 2 [Source:HGNC Symbol;Acc:HGNC:3718]	-
ENSG00000142168		97.9121	142.927	106.788	89.8078	125.948	79.7117	52.9114	80.4662	92.4399	83.1726	73.1703	128.944	105.576	SOD1	21	31659622	31668931	+	2019	protein_coding	superoxide dismutase 1 [Source:HGNC Symbol;Acc:HGNC:11179]	-
ENSG00000104852		59.5083	80.2093	60.6742	73.3868	55.9619	56.9002	239.493	68.7859	53.0048	59.4509	254.975	117.514	192.472	SNRNP70	19	49085419	49108605	+	4684	protein_coding	small nuclear ribonucleoprotein U1 subunit 70 [Source:HGNC Symbol;Acc:HGNC:11150]	-
ENSG00000185885		80.305	70.5982	100.191	113.726	71.4185	137.683	75.9717	52.8803	11.4364	54.3616	47.6635	82.2507	32.9236	IFITM1	11	313506	315272	+	1080	protein_coding	interferon induced transmembrane protein 1 [Source:HGNC Symbol;Acc:HGNC:5412]	-
ENSG00000088832		90.4088	123.577	112.141	94.0128	114.983	104.642	92.8542	80.4381	78.6224	78.5095	67.4512	93.1444	74.857	FKBP1A	20	1368978	1393172	-	2577	protein_coding	FK506 binding protein 1A [Source:HGNC Symbol;Acc:HGNC:3711]	-
ENSG00000168374		93.4639	117.958	94.1083	87.5886	109.12	87.8542	57.5963	100.472	114.621	98.4967	80.5702	100.733	72.7553	ARF4	3	57571363	57598220	-	2595	protein_coding	ADP ribosylation factor 4 [Source:HGNC Symbol;Acc:HGNC:655]	-
ENSG00000231991		91.311	47.8153	161.322	67.1765	155.534	143.999	40.1905	106.733	171.857	170.371	32.6655	43.5445	42.4545	ANXA2P2	9	33624274	33625293	+	1020	processed_pseudogene	annexin A2 pseudogene 2 [Source:HGNC Symbol;Acc:HGNC:539]	-
ENSG00000182326		113.121	92.5086	106.899	93.156	55.0022	99.5273	164.678	69.8831	3.106	60.0596	49.6696	63.2016	76.9924	C1S	12	6988259	7071032	+	6462	protein_coding	complement C1s [Source:HGNC Symbol;Acc:HGNC:1247]	-
ENSG00000149131		74.6636	59.7952	131.176	77.0375	49.135	104.561	165.038	51.3552	26.4852	137.594	30.3194	45.6453	52.1159	SERPING1	11	57597387	57614853	+	3603	protein_coding	serpin family G member 1 [Source:HGNC Symbol;Acc:HGNC:1228]	-
ENSG00000004059		110.884	93.6719	170.21	89.7213	184.259	108.914	59.1093	90.759	94.6741	74.5297	70.6981	84.2519	53.8711	ARF5	7	127588345	127591705	+	1871	protein_coding	ADP ribosylation factor 5 [Source:HGNC Symbol;Acc:HGNC:658]	-
ENSG00000137857		90.3083	100.049	86.3152	71.4575	93.5138	88.012	68.3515	140.037	101.234	66.5976	157.886	162.486	216.53	DUOX1	15	45129933	45165576	+	8784	protein_coding	dual oxidase 1 [Source:HGNC Symbol;Acc:HGNC:3062]	-
ENSG00000215030		97.304	119.329	208.075	82.8145	142.039	87.8166	87.9473	66.0271	28.1035	50.7575	79.0902	102.466	68.6744	RPL13P12	17	17383377	17384012	-	636	processed_pseudogene	ribosomal protein L13 pseudogene 12 [Source:HGNC Symbol;Acc:HGNC:35701]	-
ENSG00000171863		92.2948	122.932	123.072	94.0304	101.233	73.3022	97.026	57.6429	45.791	78.4719	72.0229	78.2782	110.057	RPS7	2	3575205	3580920	+	5584	protein_coding	ribosomal protein S7 [Source:HGNC Symbol;Acc:HGNC:10440]	-
ENSG00000137970		62.3784	111.048	97.9852	76.9252	91.2781	49.3776	202.848	51.578	42.2905	83.7648	112.413	99.9709	71.9628	RPL7P9	1	96678874	96679620	-	747	processed_pseudogene	ribosomal protein L7 pseudogene 9 [Source:HGNC Symbol;Acc:HGNC:37028]	-
ENSG00000112514		104.117	133.971	141.348	71.5103	163.836	91.3718	38.8803	85.5645	90.5917	79.3165	61.2378	105.168	77.8552	CUTA	6	33416442	33418317	-	1876	protein_coding	cutA divalent cation tolerance homolog [Source:HGNC Symbol;Acc:HGNC:21101]	-
ENSG00000116288		99.7774	123.382	116.229	74.2593	130.182	99.0215	57.3372	79.1862	80.5379	83.0961	69.8442	94.4448	78.1422	PARK7	1	7954291	7985505	+	2397	protein_coding	Parkinsonism associated deglycase [Source:HGNC Symbol;Acc:HGNC:16369]	-
ENSG00000176907		67.1529	93.7692	108.51	47.5635	55.0824	52.6663	134.502	130.917	168.856	167.415	54.833	75.3393	139.386	TCIM	8	40153455	40155308	+	1854	protein_coding	transcriptional and immune response regulator [Source:HGNC Symbol;Acc:HGNC:1357]	-
ENSG00000182809		102.574	133.707	168.191	66.7752	199.354	115.478	50.5621	83.1704	98.8383	74.7354	62.3593	100.81	91.6675	CRIP2	14	105472962	105480170	+	4837	protein_coding	cysteine rich protein 2 [Source:HGNC Symbol;Acc:HGNC:2361]	-
ENSG00000111110		89.2425	102.837	96.8078	54.2978	114.229	109.262	34.5838	180.736	173.638	68.9426	82.9325	121.865	85.2798	PPM1H	12	62643982	62935037	-	7063	protein_coding	protein phosphatase, Mg2+/Mn2+ dependent 1H [Source:HGNC Symbol;Acc:HGNC:18583]	-
ENSG00000189060		103.017	108.754	124.375	91.2283	98.3236	92.8162	77.0295	79.5435	50.3629	81.2681	83.2062	95.0052	80.3868	H1F0	22	37805093	37807436	+	2344	protein_coding	H1 histone family member 0 [Source:HGNC Symbol;Acc:HGNC:4714]	-
ENSG00000196781		79.0537	112.723	87.0831	79.9692	113.865	97.8285	58.925	130.159	111.356	51.841	93.3313	113.337	134.264	TLE1	9	81583683	81689305	-	4906	protein_coding	transducin like enhancer of split 1 [Source:HGNC Symbol;Acc:HGNC:11837]	-
ENSG00000005022		83.4506	90.0912	110.57	79.9582	112.839	86.3041	47.7761	92.0351	100.632	96.7045	75.1386	80.2907	60.4135	SLC25A5	X	119468400	119471319	+	1500	protein_coding	solute carrier family 25 member 5 [Source:HGNC Symbol;Acc:HGNC:10991]	-
ENSG00000157227		109.407	89.8688	97.4887	105.897	90.7338	84.7769	112.077	72.1288	31.5398	47.823	68.5308	67.4548	38.9489	MMP14	14	22836557	22849027	+	4464	protein_coding	matrix metallopeptidase 14 [Source:HGNC Symbol;Acc:HGNC:7160]	-
ENSG00000196419		84.3125	103.296	124.602	78.3052	123.411	93.9535	50.7211	96.2345	108.451	82.8937	65.2687	83.6529	63.0126	XRCC6	22	41621119	41664048	+	3288	protein_coding	X-ray repair cross complementing 6 [Source:HGNC Symbol;Acc:HGNC:4055]	-
ENSG00000145824		11.8962	4.14057	187.287	14.1202	27.9003	27.33	37.5772	12.1727	39.9585	558.181	1.2199	7.56235	3.35504	CXCL14	5	135570679	135579279	-	1975	protein_coding	C-X-C motif chemokine ligand 14 [Source:HGNC Symbol;Acc:HGNC:10640]	-
ENSG00000111229		79.2491	120.289	131.9	74.2017	130.816	83.8411	56.5162	83.8476	119.352	96.5236	65.1738	96.8434	100.176	ARPC3	12	110434825	110450422	-	3025	protein_coding	actin related protein 2/3 complex subunit 3 [Source:HGNC Symbol;Acc:HGNC:706]	-
ENSG00000103024		80.5977	130.204	135.091	87.374	143.61	73.9834	94.734	55.8699	53.3407	65.6012	88.5312	107.968	134.081	NME3	16	1770286	1771730	-	1445	protein_coding	NME/NM23 nucleoside diphosphate kinase 3 [Source:HGNC Symbol;Acc:HGNC:7851]	-
ENSG00000168818		75.9529	113.305	86.9018	60.8111	96.7246	65.1027	40.9135	98.8892	119.32	69.5287	120.05	105.425	137.347	STX18	4	4415742	4542346	-	5332	protein_coding	syntaxin 18 [Source:HGNC Symbol;Acc:HGNC:15942]	-
ENSG00000106682		99.0471	83.3528	84.9502	82.5973	79.496	105.5	74.9495	96.8733	98.6281	92.0318	78.6334	82.7424	62.3836	EIF4H	7	74174245	74197101	+	3191	protein_coding	eukaryotic translation initiation factor 4H [Source:HGNC Symbol;Acc:HGNC:12741]	-
ENSG00000189143		64.4925	49.0349	193.202	33.5701	132.519	69.8857	25.7034	131.798	150.588	217.554	31.2937	45.422	46.6237	CLDN4	7	73799542	73832693	+	4702	protein_coding	claudin 4 [Source:HGNC Symbol;Acc:HGNC:2046]	-
ENSG00000100823		90.0346	100.351	97.2713	79.7373	95.8302	87.6424	88.2004	72.0019	64.5452	77.3603	79.5142	86.1326	68.6343	APEX1	14	20455191	20457772	+	1886	protein_coding	apurinic/apyrimidinic endodeoxyribonuclease 1 [Source:HGNC Symbol;Acc:HGNC:587]	-
ENSG00000111843		92.248	113.923	115.949	82.9175	114.209	79.2586	64.6402	69.3397	86.128	99.0284	72.0639	76.3494	93.4681	TMEM14C	6	10722915	10731129	+	1321	protein_coding	transmembrane protein 14C [Source:HGNC Symbol;Acc:HGNC:20952]	-
ENSG00000130726		93.23	86.5706	120.044	83.6994	126.272	103.353	74.0561	80.6111	82.5365	84.5115	74.3499	79.443	68.6879	TRIM28	19	58544091	58550722	+	4034	protein_coding	tripartite motif containing 28 [Source:HGNC Symbol;Acc:HGNC:16384]	-
ENSG00000131477		103.603	111.77	145.881	87.2048	132.334	105.274	44.8615	118.929	77.1753	47.3572	110.36	112.706	83.1649	RAMP2	17	42758447	42763041	+	1148	protein_coding	receptor activity modifying protein 2 [Source:HGNC Symbol;Acc:HGNC:9844]	-
ENSG00000114686		82.8736	112.051	55.6826	68.6711	117.661	69.2077	36.1262	130.813	163.862	48.2051	119.691	131.76	104.98	MRPL3	3	131462212	131502983	-	2715	protein_coding	mitochondrial ribosomal protein L3 [Source:HGNC Symbol;Acc:HGNC:10379]	-
ENSG00000169564		100.404	84.0455	93.8501	82.0435	86.4936	117.043	67.8814	96.6744	111.094	86.0272	71.389	83.0451	46.8767	PCBP1	2	70087454	70089203	+	1750	protein_coding	poly(rC) binding protein 1 [Source:HGNC Symbol;Acc:HGNC:8647]	-
ENSG00000175334		85.7988	128.107	115.529	77.5126	128.25	86.6401	67.0455	74.254	64.1465	78.0198	65.229	98.3094	76.7606	BANF1	11	66002079	66004149	+	1645	protein_coding	barrier to autointegration factor 1 [Source:HGNC Symbol;Acc:HGNC:17397]	-
ENSG00000184731		68.5039	89.2263	123.639	73.4102	96.8816	92.47	59.1253	118.635	149.905	148.036	65.383	85.8959	80.7201	FAM110C	2	38814	46870	-	3968	protein_coding	family with sequence similarity 110 member C [Source:HGNC Symbol;Acc:HGNC:33340]	-
ENSG00000058262		85.5869	85.2981	108.315	68.6148	103.613	87.99	64.482	81.3468	77.3338	87.4329	78.2426	82.0086	67.2183	SEC61A1	3	128051641	128071683	+	4697	protein_coding	Sec61 translocon alpha 1 subunit [Source:HGNC Symbol;Acc:HGNC:18276]	-
ENSG00000176387		110.062	89.8759	120.933	85.225	133.703	110.661	70.703	90.3584	95.6234	47.2744	85.7056	110.999	96.4679	HSD11B2	16	67430652	67437553	+	2674	protein_coding	hydroxysteroid 11-beta dehydrogenase 2 [Source:HGNC Symbol;Acc:HGNC:5209]	-
ENSG00000183255		74.3882	78.8084	119.628	82.4634	102.424	82.3512	54.9974	78.4034	110.637	134.907	66.4887	75.5972	59.1307	PTTG1IP	21	44849585	44873903	-	3537	protein_coding	PTTG1 interacting protein [Source:HGNC Symbol;Acc:HGNC:13524]	-
ENSG00000176101		87.3296	131.787	136.361	68.0037	160.862	97.2196	49.3354	78.227	78.9077	68.0416	75.2547	105.683	80.231	SSNA1	9	137188647	137190370	+	1183	protein_coding	SS nuclear autoantigen 1 [Source:HGNC Symbol;Acc:HGNC:11321]	-
ENSG00000130724		92.4573	122.085	138.542	62.5774	132.976	93.8247	44.3012	90.6336	106.491	94.5766	61.689	99.2394	72.3293	CHMP2A	19	58551566	58555124	-	2129	protein_coding	charged multivesicular body protein 2A [Source:HGNC Symbol;Acc:HGNC:30216]	-
ENSG00000148248		81.8332	82.3749	109.704	68.2028	124.253	103.373	56.1677	84.5714	88.1763	91.9279	71.5186	72.5938	49.7237	SURF4	9	133361449	133376166	-	3446	protein_coding	surfeit 4 [Source:HGNC Symbol;Acc:HGNC:11476]	-
ENSG00000107281		95.4124	95.3089	103.427	79.7011	147.444	88.3927	79.8374	61.5054	64.8923	55.2471	121.219	117.866	125.209	NPDC1	9	137039470	137046203	-	2737	protein_coding	neural proliferation, differentiation and control 1 [Source:HGNC Symbol;Acc:HGNC:7899]	-
ENSG00000263961		40.4102	70.0264	37.4381	55.8909	16.2115	37.9951	208.372	35.572	79.9377	77.6034	175.023	160.096	377.543	RHEX	1	206052723	206102459	+	2181	protein_coding	regulator of hemoglobinization and erythroid cell expansion [Source:HGNC Symbol;Acc:HGNC:25341]	-
ENSG00000215021		85.7632	109.824	102.352	73.2771	100.275	87.7432	63.0411	64.4854	73.1873	68.2836	85.9698	85.3519	58.67	PHB2	12	6965327	6970825	-	2499	protein_coding	prohibitin 2 [Source:HGNC Symbol;Acc:HGNC:30306]	-
ENSG00000135069		86.4447	78.568	123.068	89.4929	109.395	114.981	17.4592	69.7648	89.0723	200.93	68.3781	87.5129	82.1514	PSAT1	9	78297143	78330093	+	2188	protein_coding	phosphoserine aminotransferase 1 [Source:HGNC Symbol;Acc:HGNC:19129]	-
ENSG00000027697		104.252	132.906	79.1342	71.5706	85.6384	95.7663	56.3771	143.811	191.59	108.453	51.9312	70.9946	57.3574	IFNGR1	6	137197484	137219449	-	3277	protein_coding	interferon gamma receptor 1 [Source:HGNC Symbol;Acc:HGNC:5439]	-
ENSG00000189343		105.351	71.2245	151.279	118.249	151.084	104.337	104.339	55.1666	31.3384	62.4581	80.1922	69.7492	38.5779	RPS2P46	17	19445970	19446852	-	883	processed_pseudogene	ribosomal protein S2 pseudogene 46 [Source:HGNC Symbol;Acc:HGNC:35839]	-
ENSG00000184076		92.4699	128.465	133.432	82.2877	139.296	86.2362	45.0354	70.7424	93.5488	89.3028	43.2136	97.4195	84.0419	UQCR10	22	29767369	29770413	+	975	protein_coding	ubiquinol-cytochrome c reductase, complex III subunit X [Source:HGNC Symbol;Acc:HGNC:30863]	-
ENSG00000125743		78.4749	118.103	115.21	75.2653	112.129	70.8041	72.6673	63.264	57.3505	77.7512	60.4443	78.4464	81.719	SNRPD2	19	45687454	45692569	-	1608	protein_coding	small nuclear ribonucleoprotein D2 polypeptide [Source:HGNC Symbol;Acc:HGNC:11159]	-
ENSG00000178952		88.1612	95.1776	118.762	70.0569	118.765	88.7592	67.0436	75.1431	75.7762	86.0857	70.2779	83.9697	63.2452	TUFM	16	28842411	28846408	-	2271	protein_coding	Tu translation elongation factor, mitochondrial [Source:HGNC Symbol;Acc:HGNC:12420]	-
ENSG00000162896		47.7051	53.4273	152.513	16.6414	13.5369	44.3622	6.81435	50.8961	148.318	156.406	18.5717	20.1333	14.9929	PIGR	1	206928518	206946466	-	4376	protein_coding	polymeric immunoglobulin receptor [Source:HGNC Symbol;Acc:HGNC:8968]	-
ENSG00000075785		90.136	95.3609	87.96	81.9718	100.655	92.838	66.097	83.4609	101.322	84.8798	60.6233	75.2301	69.5915	RAB7A	3	128726122	128814796	+	2717	protein_coding	RAB7A, member RAS oncogene family [Source:HGNC Symbol;Acc:HGNC:9788]	-
ENSG00000134308		93.9982	83.1193	89.7859	89.7819	90.1816	86.1466	77.6335	77.8569	70.3473	92.9005	60.6043	72.0626	61.2317	YWHAQ	2	9583972	9631014	-	2713	protein_coding	tyrosine 3-monooxygenase/tryptophan 5-monooxygenase activation protein theta [Source:HGNC Symbol;Acc:HGNC:12854]	-
ENSG00000143384		72.8998	80.6095	80.3987	68.1497	74.1004	84.7895	61.955	169.147	124.211	96.8666	60.4169	66.7016	54.6381	MCL1	1	150574551	150579738	-	4371	protein_coding	MCL1, BCL2 family apoptosis regulator [Source:HGNC Symbol;Acc:HGNC:6943]	-
ENSG00000189058		104.358	65.2051	157.153	102.985	65.5534	77.9714	155.134	73.2062	2.43256	56.2475	39.7194	45.6014	63.5489	APOD	3	195568702	195584205	-	2197	protein_coding	apolipoprotein D [Source:HGNC Symbol;Acc:HGNC:612]	-
ENSG00000090006		125.186	71.363	95.9507	140.139	91.9572	116.002	125.255	91.9961	11.9744	56.0085	86.1735	61.5823	56.9192	LTBP4	19	40592883	40629818	+	8108	protein_coding	latent transforming growth factor beta binding protein 4 [Source:HGNC Symbol;Acc:HGNC:6717]	-
ENSG00000155850		85.5208	41.1946	88.1872	50.765	90.7587	99.865	38.8275	122.641	203.199	252.851	32.2631	37.9793	46.2838	SLC26A2	5	149960737	149993455	+	8606	protein_coding	solute carrier family 26 member 2 [Source:HGNC Symbol;Acc:HGNC:10994]	-
ENSG00000197903		95.5984	89.2515	109.685	80.0571	124.545	127.056	34.7497	112.698	115.334	90.9055	56.1413	73.2636	48.7455	HIST1H2BK	6	27146418	27146798	-	381	protein_coding	histone cluster 1 H2B family member k [Source:HGNC Symbol;Acc:HGNC:13954]	-
ENSG00000105373		87.075	101.549	142.411	83.8784	106.128	76.0178	68.7034	62.2606	44.8169	73.4787	66.4209	84.657	68.4618	NOP53	19	47745522	47757058	+	5341	protein_coding	NOP53 ribosome biogenesis factor [Source:HGNC Symbol;Acc:HGNC:4333]	-
ENSG00000169908		99.0694	125.796	61.2044	56.7542	128.761	75.2915	34.3399	103.638	127.619	91.875	114.771	93.6379	67.9342	TM4SF1	3	149369022	149377865	-	3668	protein_coding	transmembrane 4 L six family member 1 [Source:HGNC Symbol;Acc:HGNC:11853]	-
ENSG00000128335		72.148	131.781	96.4766	57.3284	87.068	106.962	82.2955	84.5831	100.066	99.273	64.481	78.417	111.006	APOL2	22	36226203	36239954	-	3484	protein_coding	apolipoprotein L2 [Source:HGNC Symbol;Acc:HGNC:619]	-
ENSG00000169813		74.5931	85.2185	89.7545	65.5183	77.2601	82.9477	69.9738	79.1649	107.226	107.788	60.5878	75.5938	70.4039	HNRNPF	10	43385617	43409166	-	3253	protein_coding	heterogeneous nuclear ribonucleoprotein F [Source:HGNC Symbol;Acc:HGNC:5039]	-
ENSG00000171509		69.6374	85.2358	94.671	61.2519	90.7563	75.1069	54.5458	114.911	154.148	169.713	58.2877	67.591	90.6669	RXFP1	4	158315311	158653372	+	5684	protein_coding	relaxin family peptide receptor 1 [Source:HGNC Symbol;Acc:HGNC:19718]	-
ENSG00000198258		79.8443	164.126	101.123	57.8522	105.261	64.9281	48.2776	67.6328	73.7734	76.4949	60.1631	89.9771	107.294	UBL5	19	9827892	9830115	+	1931	protein_coding	ubiquitin like 5 [Source:HGNC Symbol;Acc:HGNC:13736]	-
ENSG00000159840		77.2259	69.0877	91.2455	104.836	76.9814	99.9295	150.732	69.9937	20.8398	52.6976	67.6571	73.2409	80.0327	ZYX	7	143381080	143391111	+	3482	protein_coding	zyxin [Source:HGNC Symbol;Acc:HGNC:13200]	-
ENSG00000167552		83.1213	59.3822	133.901	80.2762	107.881	78.1007	62.7562	78.3	68.9805	132.762	40.3665	51.1641	45.6404	TUBA1A	12	49184796	49189324	-	3421	protein_coding	tubulin alpha 1a [Source:HGNC Symbol;Acc:HGNC:20766]	-
ENSG00000087245		90.8015	99.1781	107.407	138.349	102.972	90.7994	99.2671	61.6533	3.61128	36.8668	69.5677	75.7719	54.9593	MMP2	16	55389700	55506691	+	4933	protein_coding	matrix metallopeptidase 2 [Source:HGNC Symbol;Acc:HGNC:7166]	-
ENSG00000171314		112.767	64.2156	101.273	72.899	117.764	102.476	58.7931	84.7877	68.6773	65.415	61.4634	71.2086	40.7033	PGAM1	10	97426160	97433441	+	2568	protein_coding	phosphoglycerate mutase 1 [Source:HGNC Symbol;Acc:HGNC:8888]	-
ENSG00000127920		60.808	175.417	80.6099	60.3331	137.328	51.9944	38.9442	78.6428	99.831	64.1319	112.295	121.307	59.4786	GNG11	7	93921699	93928610	+	3055	protein_coding	G protein subunit gamma 11 [Source:HGNC Symbol;Acc:HGNC:4403]	-
ENSG00000171223		58.5864	38.1114	142.041	43.5739	62.3159	65.798	145.624	263.64	90.1817	67.7993	27.3798	32.5797	60.406	JUNB	19	12791496	12793315	+	1820	protein_coding	JunB proto-oncogene, AP-1 transcription factor subunit [Source:HGNC Symbol;Acc:HGNC:6205]	TF_bZIP
ENSG00000188643		101.38	71.6289	85.9148	71.2143	126.422	119.669	83.44	50.424	102.216	110.499	42.8374	49.0985	47.1846	S100A16	1	153606886	153613145	-	1701	protein_coding	S100 calcium binding protein A16 [Source:HGNC Symbol;Acc:HGNC:20441]	-
ENSG00000067225		104.822	80.7282	110.336	78.9336	91.5901	92.8109	37.2925	63.1478	64.7578	94.0894	51.2147	65.5001	53.7465	PKM	15	72199029	72231822	-	8571	protein_coding	pyruvate kinase M1/2 [Source:HGNC Symbol;Acc:HGNC:9021]	-
ENSG00000155660		103.051	69.4241	74.4279	56.6448	128.853	83.0468	38.1963	76.1343	84.2794	71.5349	58.8888	88.3378	57.927	PDIA4	7	149003062	149028641	-	3277	protein_coding	protein disulfide isomerase family A member 4 [Source:HGNC Symbol;Acc:HGNC:30167]	-
ENSG00000176788		81.1813	86.2443	84.2353	93.5307	75.1211	100.073	110.836	72.0249	55.6853	63.8235	57.1199	81.7003	61.3759	BASP1	5	17065598	17276843	+	2217	protein_coding	brain abundant membrane attached signal protein 1 [Source:HGNC Symbol;Acc:HGNC:957]	-
ENSG00000112335		79.3691	92.7831	88.6901	83.357	104.384	87.3114	56.7758	90.706	70.3101	79.3392	61.0921	81.0231	62.4712	SNX3	6	108211222	108261260	-	1842	protein_coding	sorting nexin 3 [Source:HGNC Symbol;Acc:HGNC:11174]	-
ENSG00000177606		95.967	82.3314	71.9023	107.319	63.7102	111.079	160.906	178.1	14.4428	28.9085	44.4044	68.1852	60.3724	JUN	1	58780788	58784327	-	3540	protein_coding	Jun proto-oncogene, AP-1 transcription factor subunit [Source:HGNC Symbol;Acc:HGNC:6204]	TF_bZIP
ENSG00000123349		69.2293	124.104	106.823	73.3376	100.463	52.8999	70.1476	57.1971	46.6971	69.0158	74.7754	79.0424	101.389	PFDN5	12	53295291	53299450	+	3380	protein_coding	prefoldin subunit 5 [Source:HGNC Symbol;Acc:HGNC:8869]	-
ENSG00000169738		79.4659	129.201	128.43	52.5201	146.413	78.0349	44.7989	79.9516	96.5653	46.9838	75.1997	115.818	81.8449	DCXR	17	82035136	82037732	-	1902	protein_coding	dicarbonyl and L-xylulose reductase [Source:HGNC Symbol;Acc:HGNC:18985]	-
ENSG00000182871		84.6191	80.8257	98.7563	86.9434	120.755	137.057	67.2793	57.8977	40.5536	73.9011	83.7506	96.7724	71.6399	COL18A1	21	45405137	45513720	+	8525	protein_coding	collagen type XVIII alpha 1 chain [Source:HGNC Symbol;Acc:HGNC:2195]	-
ENSG00000168528		83.1484	66.4573	116.017	57.7671	135.13	65.6365	46.0156	82.2204	152.444	79.3988	37.6853	49.3661	96.7716	SERINC2	1	31409565	31434680	+	3549	protein_coding	serine incorporator 2 [Source:HGNC Symbol;Acc:HGNC:23231]	-
ENSG00000146066		73.4579	124.798	112.366	91.078	115.559	82.3718	59.2777	52.963	51.2033	70.8179	47.8551	94.5432	107.018	HIGD2A	5	176388747	176389771	+	668	protein_coding	HIG1 hypoxia inducible domain family member 2A [Source:HGNC Symbol;Acc:HGNC:28311]	-
ENSG00000118785		55.0701	24.207	53.8281	24.5232	172.063	70.1713	23.4975	62.5782	232.486	215.492	39.4202	70.4958	106.355	SPP1	4	87975650	87983426	+	2321	protein_coding	secreted phosphoprotein 1 [Source:HGNC Symbol;Acc:HGNC:11255]	-
ENSG00000175756		86.9225	115.654	122.885	57.6983	133.948	82.9827	57.4574	57.4608	67.209	66.7027	62.1785	89.2875	73.9233	AURKAIP1	1	1373730	1375495	-	1669	protein_coding	aurora kinase A interacting protein 1 [Source:HGNC Symbol;Acc:HGNC:24114]	-
ENSG00000184840		84.681	83.1844	106.586	53.6638	99.3865	69.0539	41.8655	62.0648	80.3598	83.9563	64.8563	72.1931	48.3463	TMED9	5	177592158	177596124	+	2440	protein_coding	transmembrane p24 trafficking protein 9 [Source:HGNC Symbol;Acc:HGNC:24878]	-
ENSG00000008018		73.5243	113.413	107.478	57.3646	100.463	62.6374	55.6175	65.8005	79.3333	74.0071	76.7621	83.0155	74.5456	PSMB1	6	170535117	170553341	-	2256	protein_coding	proteasome subunit beta 1 [Source:HGNC Symbol;Acc:HGNC:9537]	-
ENSG00000244038		81.9885	64.9291	99.6694	67.5788	108.172	76.3091	41.3364	74.9466	83.0818	77.1266	54.8543	64.2854	41.8444	DDOST	1	20651767	20661544	-	2721	protein_coding	dolichyl-diphosphooligosaccharide--protein glycosyltransferase non-catalytic subunit [Source:HGNC Symbol;Acc:HGNC:2728]	-
ENSG00000086061		82.0477	81.5457	73.9874	70.8475	91.8351	77.7136	54.6813	79.2372	77.7833	81.5139	55.7928	61.0818	49.8085	DNAJA1	9	33025211	33039907	+	2730	protein_coding	DnaJ heat shock protein family (Hsp40) member A1 [Source:HGNC Symbol;Acc:HGNC:5229]	-
ENSG00000125520		83.0601	97.8958	109.771	69.6863	109.772	81.9157	94.6169	70.901	58.4024	46.1421	75.0253	93.6301	87.1715	SLC2A4RG	20	63739861	63743505	+	2244	protein_coding	SLC2A4 regulator [Source:HGNC Symbol;Acc:HGNC:15930]	Others
ENSG00000111319		94.8826	67.2722	99.8115	64.9419	127.654	111.836	40.8982	100.659	143.896	74.2745	47.1326	84.346	101.316	SCNN1A	12	6346843	6377730	-	5876	protein_coding	sodium channel epithelial 1 alpha subunit [Source:HGNC Symbol;Acc:HGNC:10599]	-
ENSG00000118816		74.2833	75.0456	86.3413	87.1537	88.773	67.0429	68.3949	93.6316	94.0962	97.1952	62.973	60.0358	41.412	CCNI	4	77047158	77076005	-	3741	protein_coding	cyclin I [Source:HGNC Symbol;Acc:HGNC:1595]	-
ENSG00000136156		81.0679	80.005	99.1018	68.9721	99.6938	68.0505	41.8138	67.8428	78.3064	125.904	44.6735	56.4456	54.1253	ITM2B	13	48232612	48270357	+	10706	protein_coding	integral membrane protein 2B [Source:HGNC Symbol;Acc:HGNC:6174]	-
ENSG00000198856		73.7278	82.3355	76.302	71.6464	88.8759	55.2028	69.6337	63.5936	64.0454	80.5649	72.0277	72.7861	68.0472	OSTC	4	108650584	108667820	+	1617	protein_coding	oligosaccharyltransferase complex non-catalytic subunit [Source:HGNC Symbol;Acc:HGNC:24448]	-
ENSG00000235552		104.746	88.4502	129.082	124.051	129.002	75.494	59.618	39.6094	35.411	47.4691	49.4636	69.7951	61.8611	RPL6P27	18	6462144	6463015	-	872	transcribed_processed_pseudogene	ribosomal protein L6 pseudogene 27 [Source:HGNC Symbol;Acc:HGNC:36133]	-
ENSG00000143819		104.483	52.3341	127.698	63.2413	133.843	97.9585	30.0029	97.574	108.653	109.468	36.2233	66.9124	46.7006	EPHX1	1	225810092	225845563	+	2508	protein_coding	epoxide hydrolase 1 [Source:HGNC Symbol;Acc:HGNC:3401]	-
ENSG00000095596		156.994	72.2531	65.1799	53.9176	170.666	225.417	19.8422	118.512	187.236	16.1813	44.9622	60.0607	32.5953	CYP26A1	10	93073475	93077890	+	2972	protein_coding	cytochrome P450 family 26 subfamily A member 1 [Source:HGNC Symbol;Acc:HGNC:2603]	-
ENSG00000105401		65.1358	77.8105	90.6947	66.9335	93.9484	76.2747	105.827	61.6573	62.5059	64.4073	91.227	86.8053	94.9226	CDC37	19	10391134	10420121	-	3041	protein_coding	cell division cycle 37 [Source:HGNC Symbol;Acc:HGNC:1735]	-
ENSG00000156976		71.642	81.1348	67.6531	75.6487	76.9283	70.705	74.5959	81.9939	86.1725	87.0513	72.9726	70.3134	82.8878	EIF4A2	3	186783205	186789900	+	6133	protein_coding	eukaryotic translation initiation factor 4A2 [Source:HGNC Symbol;Acc:HGNC:3284]	-
ENSG00000108654		59.1298	85.397	47.6424	71.2544	49.9375	60.8361	120.749	73.707	67.8933	82.0401	110.281	87.1639	112.275	DDX5	17	64499616	64508199	-	7388	protein_coding	DEAD-box helicase 5 [Source:HGNC Symbol;Acc:HGNC:2746]	-
ENSG00000088986		77.5169	106.84	85.2373	69.4427	105.11	69.1746	59.8697	58.2608	65.4462	81.276	64.6257	88.2875	74.2637	DYNLL1	12	120469850	120498493	+	2957	protein_coding	dynein light chain LC8-type 1 [Source:HGNC Symbol;Acc:HGNC:15476]	-
ENSG00000165949		69.3014	238.094	88.4904	23.694	40.1897	234.937	16.5634	43.9349	59.5391	53.312	29.6863	20.8944	13.3903	IFI27	14	94104836	94116698	+	4147	protein_coding	interferon alpha inducible protein 27 [Source:HGNC Symbol;Acc:HGNC:5397]	-
ENSG00000137409		84.9778	73.8315	100.165	65.0786	98.7369	84.3598	71.3984	81.743	76.8389	66.7868	72.7867	63.4545	59.8892	MTCH1	6	36968141	36986298	-	3126	protein_coding	mitochondrial carrier 1 [Source:HGNC Symbol;Acc:HGNC:17586]	-
ENSG00000051523		82.4121	59.4978	116.614	45.0569	106.023	68.8649	41.0491	40.5922	64.5467	150.499	34.2392	64.5703	51.181	CYBA	16	88643283	88651152	-	3357	protein_coding	cytochrome b-245 alpha chain [Source:HGNC Symbol;Acc:HGNC:2577]	-
ENSG00000180879		93.6928	104.744	121.151	59.9616	140.498	74.5579	38.9269	63.4358	57.027	74.3796	52.1956	80.8613	70.9812	SSR4	X	153793516	153798505	+	4590	protein_coding	signal sequence receptor subunit 4 [Source:HGNC Symbol;Acc:HGNC:11326]	-
ENSG00000100075		77.93	124.709	95.1507	78.8946	108.25	99.2213	41.087	48.0588	54.452	53.9776	73.8185	106.807	71.1528	SLC25A1	22	19175575	19178830	-	2096	protein_coding	solute carrier family 25 member 1 [Source:HGNC Symbol;Acc:HGNC:10979]	-
ENSG00000187608		47.6666	171.306	95.4294	37.913	79.214	257.744	35.5617	37.7091	34.329	33.8569	28.3512	68.4224	41.3573	ISG15	1	1001138	1014540	+	941	protein_coding	ISG15 ubiquitin-like modifier [Source:HGNC Symbol;Acc:HGNC:4053]	-
ENSG00000170373		59.818	44.7986	89.7157	21.4871	290.979	70.2461	3.90024	97.5789	176.783	18.0604	25.7426	63.1235	24.402	CST1	20	23747553	23751268	-	872	protein_coding	cystatin SN [Source:HGNC Symbol;Acc:HGNC:2473]	-
ENSG00000105880		76.6594	74.7515	99.0449	70.4213	123.764	85.6038	31.1653	90.5088	112.614	53.1252	68.6468	87.8123	91.7784	DLX5	7	97020392	97024950	-	1748	protein_coding	distal-less homeobox 5 [Source:HGNC Symbol;Acc:HGNC:2918]	Homeobox
ENSG00000133872		81.0791	75.7534	84.151	54.1395	95.8604	54.1204	39.2424	80.5104	99.5783	110.549	51.0592	61.6823	58.9925	SARAF	8	30063012	30083208	-	2990	protein_coding	store-operated calcium entry associated regulatory factor [Source:HGNC Symbol;Acc:HGNC:28789]	-
ENSG00000100345		74.2272	60.5357	87.4161	78.8303	72.9827	108.195	55.4759	83.4785	88.9735	87.51	50.0583	60.8176	51.572	MYH9	22	36281277	36388067	-	9012	protein_coding	myosin heavy chain 9 [Source:HGNC Symbol;Acc:HGNC:7579]	-
ENSG00000123131		100.372	77.7421	104.321	51.149	134.074	71.0901	35.4378	81.9904	71.2641	77.5163	60.1212	59.053	45.9772	PRDX4	X	23664262	23686399	+	1904	protein_coding	peroxiredoxin 4 [Source:HGNC Symbol;Acc:HGNC:17169]	-
ENSG00000131143		76.4654	112.716	122.546	67.8228	122.845	67.8368	46.9053	54.5071	52.7891	65.5023	48.6219	81.5151	79.4212	COX4I1	16	85798633	85807044	+	4792	protein_coding	cytochrome c oxidase subunit 4I1 [Source:HGNC Symbol;Acc:HGNC:2265]	-
ENSG00000136240		76.818	91.6833	89.4318	68.1048	108.534	66.2997	43.7608	74.067	73.3414	77.2923	57.0107	74.2485	56.2767	KDELR2	7	6445953	6484242	-	3990	protein_coding	KDEL endoplasmic reticulum protein retention receptor 2 [Source:HGNC Symbol;Acc:HGNC:6305]	-
ENSG00000074071		81.52	90.4198	127.096	59.9787	128.305	84.9887	55.3622	53.1614	59.8146	63.0349	55.1207	63.8936	44.0686	MRPS34	16	1771890	1773155	-	1097	protein_coding	mitochondrial ribosomal protein S34 [Source:HGNC Symbol;Acc:HGNC:16618]	-
ENSG00000213553		81.5433	75.4207	123.202	72.9087	107.241	72.6459	67.544	50.7858	39.5877	57.367	66.586	64.0892	46.6634	RPLP0P6	2	38481851	38482804	+	954	processed_pseudogene	ribosomal protein lateral stalk subunit P0 pseudogene 6 [Source:HGNC Symbol;Acc:HGNC:36404]	-
ENSG00000115738		86.5175	91.1427	90.6446	68.5474	94.8112	94.4415	43.876	89.9379	82.6764	106.149	56.5513	57.1057	61.6676	ID2	2	8678845	8684453	+	2205	protein_coding	inhibitor of DNA binding 2 [Source:HGNC Symbol;Acc:HGNC:5361]	bHLH
ENSG00000100632		76.3049	101.186	79.8635	71.1919	80.6526	66.2683	57.7503	59.6792	63.3239	66.3904	51.2451	85.2234	71.7054	ERH	14	69380123	69398627	-	1446	protein_coding	ERH, mRNA splicing and mitosis factor [Source:HGNC Symbol;Acc:HGNC:3447]	-
ENSG00000255302		78.6867	90.0399	75.7185	80.4923	83.1334	61.5646	73.7879	62.4736	38.4249	68.6371	57.6637	74.4146	84.0266	EID1	15	48877886	48880183	+	2298	protein_coding	EP300 interacting inhibitor of differentiation 1 [Source:HGNC Symbol;Acc:HGNC:1191]	-
ENSG00000110958		72.282	80.9349	85.4601	67.5915	99.3208	67.7869	42.9004	71.5021	88.0853	102.199	54.4412	58.753	46.6222	PTGES3	12	56663341	56688408	-	3399	protein_coding	prostaglandin E synthase 3 [Source:HGNC Symbol;Acc:HGNC:16049]	-
ENSG00000166595		74.6993	97.0451	114.321	65.31	106.86	78.4251	43.9884	58.3784	63.4328	79.6823	70.1315	78.0006	67.8582	CIAO2B	16	66932055	66934423	-	1070	protein_coding	cytosolic iron-sulfur assembly component 2B [Source:HGNC Symbol;Acc:HGNC:24261]	-
ENSG00000116962		101.144	76.4293	46.4181	80.7258	36.1458	89.8852	148.206	72.3549	4.27337	48.5784	42.91	59.2775	51.9791	NID1	1	235975830	236065162	-	5864	protein_coding	nidogen 1 [Source:HGNC Symbol;Acc:HGNC:7821]	-
ENSG00000069482		126.382	43.9429	80.0308	65.2771	280.286	130.415	36.2058	124.082	89.7575	41.2167	20.3411	93.2456	60.7342	GAL	11	68683779	68691175	+	1300	protein_coding	galanin and GMAP prepropeptide [Source:HGNC Symbol;Acc:HGNC:4114]	-
ENSG00000112473		69.7023	83.0263	80.7238	49.6237	86.4746	65.6189	39.8976	72.0674	88.7697	62.9696	90.7371	77.7834	41.5624	SLC39A7	6	33200445	33204439	+	2845	protein_coding	solute carrier family 39 member 7 [Source:HGNC Symbol;Acc:HGNC:4927]	-
ENSG00000054148		67.4012	99.1967	86.7233	65.9218	96.5394	58.3497	83.1114	59.1669	41.2208	55.6233	89.6759	107.019	109.885	PHPT1	9	136848724	136851027	+	1612	protein_coding	phosphohistidine phosphatase 1 [Source:HGNC Symbol;Acc:HGNC:30033]	-
ENSG00000196924		77.9588	59.0542	72.8392	83.9781	55.0017	109.097	123.318	55.3926	8.1008	44.8743	66.3967	59.1307	56.1812	FLNA	X	154348524	154374638	-	10585	protein_coding	filamin A [Source:HGNC Symbol;Acc:HGNC:3754]	-
ENSG00000112695		69.0467	107.409	97.7466	50.3866	110.922	53.184	45.1543	64.3991	81.6883	83.2889	51.0892	70.3746	66.2805	COX7A2	6	75237675	75250323	-	1922	protein_coding	cytochrome c oxidase subunit 7A2 [Source:HGNC Symbol;Acc:HGNC:2288]	-
ENSG00000083444		102.094	85.9587	90.2891	78.0051	108.275	92.7754	50.5608	57.0007	27.6035	29.3192	72.9128	81.2058	65.8024	PLOD1	1	11934205	11975538	+	5320	protein_coding	procollagen-lysine,2-oxoglutarate 5-dioxygenase 1 [Source:HGNC Symbol;Acc:HGNC:9081]	-
ENSG00000072506		74.2051	115.711	103.07	55.2002	113.56	68.2384	47.6054	60.4006	63.7486	53.4669	52.966	93.4152	55.4102	HSD17B10	X	53431258	53434373	-	1115	protein_coding	hydroxysteroid 17-beta dehydrogenase 10 [Source:HGNC Symbol;Acc:HGNC:4800]	-
ENSG00000113384		60.9714	97.4475	73.1738	65.5565	80.9152	62.6971	29.9191	91.1487	117.484	54.7066	85.3913	87.4533	58.2078	GOLPH3	5	32124704	32174350	-	2785	protein_coding	golgi phosphoprotein 3 [Source:HGNC Symbol;Acc:HGNC:15452]	-
ENSG00000165507		9.92466	17.6752	206.186	21.52	59.2821	39.403	49.3157	103.151	194.251	202.084	10.6519	13.1819	23.2142	DEPP1	10	44970981	44978810	-	2979	protein_coding	DEPP1, autophagy regulator [Source:HGNC Symbol;Acc:HGNC:23355]	-
ENSG00000089597		64.6563	74.6334	68.3076	74.1103	84.9526	72.1135	65.6223	73.5194	64.5405	52.2065	75.4343	72.5313	54.1221	GANAB	11	62624826	62646726	-	5030	protein_coding	glucosidase II alpha subunit [Source:HGNC Symbol;Acc:HGNC:4138]	-
ENSG00000077274		30.5774	80.663	49.0634	74.908	63.7809	61.362	19.7108	137.231	292.031	116.621	58.9444	70.9268	21.7361	CAPN6	X	111245103	111270523	-	3568	protein_coding	calpain 6 [Source:HGNC Symbol;Acc:HGNC:1483]	-
ENSG00000137312		64.1297	72.0533	119.457	59.4252	89.324	65.2755	55.0518	62.1627	82.3439	96.7595	55.8675	55.096	60.636	FLOT1	6	30727709	30742733	-	3186	protein_coding	flotillin 1 [Source:HGNC Symbol;Acc:HGNC:3757]	-
ENSG00000145592		58.8626	134.838	86.9392	74.3223	66.6175	47.9326	73.217	44.4436	31.3987	59.4368	56.3055	78.8549	99.5424	RPL37	5	40825262	40835335	-	8153	protein_coding	ribosomal protein L37 [Source:HGNC Symbol;Acc:HGNC:10347]	-
ENSG00000104805		82.4065	75.8523	112.134	60.6654	120.339	81.9667	45.7845	81.8772	66.923	56.033	49.151	66.0552	50.7051	NUCB1	19	48900050	48923372	+	3937	protein_coding	nucleobindin 1 [Source:HGNC Symbol;Acc:HGNC:8043]	-
ENSG00000099622		55.5816	80.4873	66.9436	70.5476	50.0971	50.7103	125.48	61.1467	46.6716	56.2368	160.999	87.9401	81.2945	CIRBP	19	1259384	1274880	+	6368	protein_coding	cold inducible RNA binding protein [Source:HGNC Symbol;Acc:HGNC:1982]	-
ENSG00000242574		75.5522	77.8148	96.4677	66.7767	130.397	68.4712	19.2569	133.208	141.712	41.9073	81.3597	56.3954	63.9353	HLA-DMB	6	32934629	32941070	-	4655	protein_coding	major histocompatibility complex, class II, DM beta [Source:HGNC Symbol;Acc:HGNC:4935]	-
ENSG00000131508		77.2311	65.0526	74.1496	65.2659	72.9674	71.306	58.1705	54.75	94.3325	71.3692	93.9452	86.8026	107.578	UBE2D2	5	139526431	139628433	+	3556	protein_coding	ubiquitin conjugating enzyme E2 D2 [Source:HGNC Symbol;Acc:HGNC:12475]	-
ENSG00000137198		75.2214	91.0681	111.03	53.6621	100.548	98.2888	21.4686	96.3285	96.5216	113.948	63.081	78.8706	44.3637	GMPR	6	16238580	16295549	+	2232	protein_coding	guanosine monophosphate reductase [Source:HGNC Symbol;Acc:HGNC:4376]	-
ENSG00000185262		76.352	49.534	144.586	49.5875	108.783	90.2649	40.1503	74.1074	98.9362	124.877	37.5078	40.4365	23.8381	UBALD2	17	76265202	76271299	+	1797	protein_coding	UBA like domain containing 2 [Source:HGNC Symbol;Acc:HGNC:28438]	-
ENSG00000177700		70.9741	101.9	108.311	52.4642	116.171	79.95	52.6489	54.6059	58.6536	66.733	55.6759	78.8139	53.7732	POLR2L	11	837356	842545	-	1142	protein_coding	RNA polymerase II subunit L [Source:HGNC Symbol;Acc:HGNC:9199]	-
ENSG00000115523		48.3049	67.5477	133.853	96.224	19.2337	72.9165	101.4	73.1544	2.88052	58.8367	27.9082	56.5255	164.324	GNLY	2	85685175	85698854	+	3051	protein_coding	granulysin [Source:HGNC Symbol;Acc:HGNC:4414]	-
ENSG00000139329		65.5141	48.016	78.4375	86.9342	61.4595	43.0556	78.9641	34.8489	3.35601	68.9654	50.4215	41.0056	40.7374	LUM	12	91102629	91111831	-	3008	protein_coding	lumican [Source:HGNC Symbol;Acc:HGNC:6724]	-
ENSG00000122566		57.2819	86.4035	48.3436	60.1275	52.9096	57.0623	86.6257	57.1193	54.4411	64.546	97.3998	98.0845	85.3104	HNRNPA2B1	7	26173057	26201529	-	9267	protein_coding	heterogeneous nuclear ribonucleoprotein A2/B1 [Source:HGNC Symbol;Acc:HGNC:5033]	-
ENSG00000181885		64.0576	56.9904	101.492	39.8014	102.092	81.9939	43.4046	85.541	135.825	109.735	56.5231	59.1712	50.4459	CLDN7	17	7259903	7263983	-	2492	protein_coding	claudin 7 [Source:HGNC Symbol;Acc:HGNC:2049]	-
ENSG00000145247		52.9259	120.91	73.4832	51.528	141.876	113.356	24.5082	100.248	99.9896	29.2343	59.4732	83.8743	95.3188	OCIAD2	4	48885019	48906937	-	2483	protein_coding	OCIA domain containing 2 [Source:HGNC Symbol;Acc:HGNC:28685]	-
ENSG00000175567		95.6601	56.251	121.897	63.5874	92.7776	112.143	19.7375	83.6102	124.12	83.2118	35.9805	63.1968	39.5565	UCP2	11	73974667	73983307	-	3237	protein_coding	uncoupling protein 2 [Source:HGNC Symbol;Acc:HGNC:12518]	-
ENSG00000155876		79.9085	68.8655	93.4185	73.7658	102.48	78.5903	48.2725	71.4863	69.7331	66.7952	52.0696	59.5999	52.2724	RRAGA	9	19049395	19050983	+	1589	protein_coding	Ras related GTP binding A [Source:HGNC Symbol;Acc:HGNC:16963]	-
ENSG00000242299		53.6367	135.993	97.0074	76.1832	88.727	47.0866	54.3812	37.9677	31.0492	52.3207	41.992	63.4947	118.743	AC073861.1	3	101576489	101576947	-	459	processed_pseudogene	ribosomal protein S18 (RPS18) pseudogene	-
ENSG00000156482		66.6907	99.3874	81.3057	64.0165	62.579	50.2468	89.4923	48.3073	29.9046	53.3723	78.3316	78.067	62.55	RPL30	8	98024851	98046469	-	4027	protein_coding	ribosomal protein L30 [Source:HGNC Symbol;Acc:HGNC:10333]	-
ENSG00000130985		65.4905	65.0103	67.2984	59.739	76.8996	77.9439	56.8263	79.304	90.8297	62.9738	71.5164	74.892	80.2056	UBA1	X	47190861	47215128	+	6437	protein_coding	ubiquitin like modifier activating enzyme 1 [Source:HGNC Symbol;Acc:HGNC:12469]	-
ENSG00000110321		66.1056	63.3726	59.5148	67.8782	64.1296	69.3212	55.2099	76.4781	90.2421	89.049	56.5431	58.8795	49.1273	EIF4G2	11	10797050	10809110	-	8655	protein_coding	eukaryotic translation initiation factor 4 gamma 2 [Source:HGNC Symbol;Acc:HGNC:3297]	-
ENSG00000161203		70.8395	69	94.223	73.2035	90.3398	80.65	64.4994	64.8418	54.0752	57.3075	56.7493	62.3842	51.314	AP2M1	3	184174689	184184091	+	4756	protein_coding	adaptor related protein complex 2 subunit mu 1 [Source:HGNC Symbol;Acc:HGNC:564]	-
ENSG00000086598		67.0097	61.2128	69.2346	56.8139	75.2067	58.5895	39.2302	71.5968	90.4367	95.6298	54.4979	58.9767	38.0617	TMED2	12	123584531	123598577	+	3830	protein_coding	transmembrane p24 trafficking protein 2 [Source:HGNC Symbol;Acc:HGNC:16996]	-
ENSG00000102172		48.3756	91.1894	74.8268	61.3767	60.6201	56.028	34.6399	76.8904	96.0002	65.2284	91.2191	86.6533	71.0752	SMS	X	21940573	21994835	+	2160	protein_coding	spermine synthase [Source:HGNC Symbol;Acc:HGNC:11123]	-
ENSG00000176978		75.064	86.8709	104.55	60.1459	121.792	61.8603	71.4143	44.8598	46.5155	52.3372	67.4319	91.0691	76.3823	DPP7	9	137110542	137115177	-	2820	protein_coding	dipeptidyl peptidase 7 [Source:HGNC Symbol;Acc:HGNC:14892]	-
ENSG00000143256		69.2433	112.363	72.1083	66.2137	74.466	61.1612	61.5397	47.6843	47.1895	54.3681	56.7669	100.64	102.149	PFDN2	1	161100556	161118111	-	677	protein_coding	prefoldin subunit 2 [Source:HGNC Symbol;Acc:HGNC:8867]	-
ENSG00000198931		73.6662	87.0568	107.026	52.7455	106.231	68.7424	60.7997	48.4156	49.8304	58.3652	56.9707	74.647	53.4183	APRT	16	88809339	88811944	-	1803	protein_coding	adenine phosphoribosyltransferase [Source:HGNC Symbol;Acc:HGNC:626]	-
ENSG00000133027		80.7504	88.1794	105.249	77.4577	95.6078	57.7311	101.903	42.2679	14.949	42.1676	54.3218	69.6307	52.7947	PEMT	17	17505563	17591708	-	1720	protein_coding	phosphatidylethanolamine N-methyltransferase [Source:HGNC Symbol;Acc:HGNC:8830]	-
ENSG00000159388		48.0533	41.2485	88.5334	43.4238	63.5409	54.8346	36.5451	301.393	90.6769	74.3905	40.0494	41.1881	31.2782	BTG2	1	203305491	203309602	+	2757	protein_coding	BTG anti-proliferation factor 2 [Source:HGNC Symbol;Acc:HGNC:1131]	-
ENSG00000117691		78.787	99.2929	98.34	74.667	160.948	84.4661	33.7142	41.807	27.104	44.5221	46.1226	72.8023	65.6238	NENF	1	212432887	212446379	+	1297	protein_coding	neudesin neurotrophic factor [Source:HGNC Symbol;Acc:HGNC:30384]	-
ENSG00000213722		65.067	103.686	87.0579	64.0389	114.902	66.4526	52.4768	61.6124	60.2238	42.0809	54.4799	82.3432	91.8559	DDAH2	6	31727038	31730617	-	2538	protein_coding	dimethylarginine dimethylaminohydrolase 2 [Source:HGNC Symbol;Acc:HGNC:2716]	-
ENSG00000131203		22.6833	60.4014	70.6548	37.0465	14.9865	23.7716	19.8344	24.0807	58.8717	130.264	17.8939	35.0625	38.3782	IDO1	8	39902275	39928444	+	3261	protein_coding	indoleamine 2,3-dioxygenase 1 [Source:HGNC Symbol;Acc:HGNC:6059]	-
ENSG00000099624		75.0943	116.435	113.873	73.4947	130.35	75.1301	48.5859	40.1968	40.6698	48.4059	42.4401	86.0214	82.6668	ATP5F1D	19	1241746	1244826	+	2250	protein_coding	ATP synthase F1 subunit delta [Source:HGNC Symbol;Acc:HGNC:837]	-
ENSG00000123989		80.4077	83.4592	80.933	54.2563	121.314	89.902	23.5578	66.2639	80.096	55.2125	62.2148	68.3307	43.1852	CHPF	2	219538947	219543787	-	3354	protein_coding	chondroitin polymerizing factor [Source:HGNC Symbol;Acc:HGNC:24291]	-
ENSG00000179222		62.7392	129.36	59.3864	60.5063	67.4803	76.5066	33.4755	62.4558	63.8332	32.6272	83.1926	90.6401	60.3925	MAGED1	X	51803007	51902357	+	6016	protein_coding	MAGE family member D1 [Source:HGNC Symbol;Acc:HGNC:6813]	-
ENSG00000102144		89.7171	66.3033	76.5161	53.3014	74.3109	73.7295	37.0101	61.8242	72.5679	85.3645	51.4498	51.5241	45.4104	PGK1	X	77910739	78129296	+	5512	protein_coding	phosphoglycerate kinase 1 [Source:HGNC Symbol;Acc:HGNC:8896]	-
ENSG00000148341		46.1858	82.1004	60.4263	57.0493	55.7379	46.7439	128.408	44.5723	53.9436	47.9335	137.482	90.7219	163.698	SH3GLB2	9	129007036	129028303	-	6814	protein_coding	SH3 domain containing GRB2 like, endophilin B2 [Source:HGNC Symbol;Acc:HGNC:10834]	-
ENSG00000002586		70.0659	67.8746	104.98	54.0239	81.466	67.8407	60.1018	50.6535	52.1402	87.2051	50.5206	56.7245	43.0724	CD99	X	2691133	2741309	+	4912	protein_coding	CD99 molecule (Xg blood group) [Source:HGNC Symbol;Acc:HGNC:7082]	-
ENSG00000100804		66.6857	92.4644	82.2005	48.6967	89.4644	66.4427	50.8225	61.83	66.6486	63.6558	58.9297	72.2925	49.6509	PSMB5	14	23016543	23035230	-	1765	protein_coding	proteasome subunit beta 5 [Source:HGNC Symbol;Acc:HGNC:9542]	-
ENSG00000142192		70.0112	67.8951	56.9791	84.8229	61.0901	69.1714	52.8091	60.0794	36.4883	72.3007	52.4087	53.8131	40.546	APP	21	25880550	26171128	-	6316	protein_coding	amyloid beta precursor protein [Source:HGNC Symbol;Acc:HGNC:620]	-
ENSG00000244734		382.811	39.2964	93.9492	85.8781	40.2222	20.5486	129.801	25.1589	7.787	21.7482	27.3087	12.9122	67.1323	HBB	11	5225464	5229395	-	1304	protein_coding	hemoglobin subunit beta [Source:HGNC Symbol;Acc:HGNC:4827]	-
ENSG00000095303		102.856	73.6135	100.407	92.9737	89.3352	109.593	20.2406	29.7763	8.7365	175.09	52.2487	58.4406	60.805	PTGS1	9	122370530	122395703	+	5791	protein_coding	prostaglandin-endoperoxide synthase 1 [Source:HGNC Symbol;Acc:HGNC:9604]	-
ENSG00000155115		62.6351	88.4408	94.9426	40.3784	88.25	61.7487	30.9069	72.1697	89.4341	77.1919	57.3313	75.1792	65.7748	GTF3C6	6	110958560	110967890	+	1067	protein_coding	general transcription factor IIIC subunit 6 [Source:HGNC Symbol;Acc:HGNC:20872]	-
ENSG00000140990		77.4309	84.9488	98.3379	58.8452	102.766	71.5719	50.3454	50.1368	53.9984	63.1593	50.0311	70.3678	60.3571	NDUFB10	16	1959508	1961975	+	1070	protein_coding	NADH:ubiquinone oxidoreductase subunit B10 [Source:HGNC Symbol;Acc:HGNC:7696]	-
ENSG00000213585		60.26	91.7539	66.9653	58.6175	79.9071	82.0483	38.7281	72.3065	81.6097	65.9864	51.8893	83.1388	60.8409	VDAC1	5	133971915	134005133	-	3163	protein_coding	voltage dependent anion channel 1 [Source:HGNC Symbol;Acc:HGNC:12669]	-
ENSG00000244187		72.7631	111.997	89.4244	47.0692	84.7971	62.3942	18.729	65.9509	51.8097	55.74	79.084	112.653	56.6557	TMEM141	9	136791355	136793257	+	1443	protein_coding	transmembrane protein 141 [Source:HGNC Symbol;Acc:HGNC:28211]	-
ENSG00000126458		91.0962	78.1044	107.22	80.9499	92.0265	60.8857	74.3448	57.2882	36.5504	47.1274	41.9955	50.7789	62.5128	RRAS	19	49635292	49640201	-	1160	protein_coding	RAS related [Source:HGNC Symbol;Acc:HGNC:10447]	-
ENSG00000115461		81.7472	70.8503	67.2944	86.6558	31.4084	76.0262	40.7176	79.3403	7.13464	85.2362	33.1034	54.8967	51.2269	IGFBP5	2	216672105	216695525	-	6442	protein_coding	insulin like growth factor binding protein 5 [Source:HGNC Symbol;Acc:HGNC:5474]	-
ENSG00000179632		60.8431	68.039	104.989	58.5462	103.371	74.5257	42.8218	66.0064	77.7431	63.8174	48.3307	60.8807	47.5468	MAF1	8	144104499	144107611	+	2377	protein_coding	MAF1 homolog, negative regulator of RNA polymerase III [Source:HGNC Symbol;Acc:HGNC:24966]	-
ENSG00000089248		83.41	75.1285	85.7476	44.2029	120.389	78.6692	26.7908	71.6459	81.2813	61.1422	42.9431	65.3012	47.0115	ERP29	12	112013316	112023451	+	3083	protein_coding	endoplasmic reticulum protein 29 [Source:HGNC Symbol;Acc:HGNC:13799]	-
ENSG00000119421		68.0627	96.8216	92.471	58.0168	80.1296	63.1043	50.8022	54.3573	63.1105	68.9188	50.1298	68.9955	49.0961	NDUFA8	9	122144058	122159819	-	844	protein_coding	NADH:ubiquinone oxidoreductase subunit A8 [Source:HGNC Symbol;Acc:HGNC:7692]	-
ENSG00000143774		77.3117	77.9071	98.0526	48.5192	117.104	73.1511	52.2105	61.5678	59.193	61.4507	60.293	62.0239	60.934	GUK1	1	228139962	228148984	+	4725	protein_coding	guanylate kinase 1 [Source:HGNC Symbol;Acc:HGNC:4693]	-
ENSG00000136930		56.9318	75.1283	91.5589	55.138	89.6751	64.6374	46.8322	61.8031	74.5343	58.4826	49.8518	65.0793	51.9643	PSMB7	9	124353466	124415444	-	1787	protein_coding	proteasome subunit beta 7 [Source:HGNC Symbol;Acc:HGNC:9544]	-
ENSG00000183943		63.5349	64.3485	77.5129	57.1942	72.5127	69.8668	26.6292	94.61	134.455	82.3639	64.6378	70.409	46.7646	PRKX	X	3604370	3713608	-	6452	protein_coding	protein kinase X-linked [Source:HGNC Symbol;Acc:HGNC:9441]	-
ENSG00000122884		74.1448	44.5852	97.2525	52.2486	108.628	57.2559	26.9398	95.4453	142.8	107.979	30.778	43.2246	31.2598	P4HA1	10	73007217	73096974	-	3093	protein_coding	prolyl 4-hydroxylase subunit alpha 1 [Source:HGNC Symbol;Acc:HGNC:8546]	-
ENSG00000125835		70.1944	74.9899	94.1574	53.7855	82.6604	60.6999	60.6373	46.0841	46.8826	56.9403	48.5096	64.8679	56.3028	SNRPB	20	2461634	2470853	-	1278	protein_coding	small nuclear ribonucleoprotein polypeptides B and B1 [Source:HGNC Symbol;Acc:HGNC:11153]	-
ENSG00000215845		88.6326	81.0032	100.785	47.4902	131.418	64.749	30.2156	66.7206	83.2814	71.161	54.9266	72.6279	55.5333	TSTD1	1	161037631	161038990	-	1210	protein_coding	thiosulfate sulfurtransferase like domain containing 1 [Source:HGNC Symbol;Acc:HGNC:35410]	-
ENSG00000143621		58.0072	66.1052	78.1368	48.9037	77.1794	57.5517	49.9225	63.3304	77.1101	66.424	54.8732	54.0259	46.7657	ILF2	1	153661788	153671048	-	2281	protein_coding	interleukin enhancer binding factor 2 [Source:HGNC Symbol;Acc:HGNC:6037]	-
ENSG00000144746		65.7027	76.6774	68.8454	57.1238	76.5815	61.4307	26.8022	57.9446	88.7427	83.6669	49.0004	56.0718	45.4052	ARL6IP5	3	69084944	69106066	+	2522	protein_coding	ADP ribosylation factor like GTPase 6 interacting protein 5 [Source:HGNC Symbol;Acc:HGNC:16937]	-
ENSG00000229119		55.6367	128.234	107.933	64.2531	96.2189	48.967	64.438	24.3774	22.1423	31.0903	55.1777	83.0548	90.1631	AC026403.1	5	166382305	166382599	+	295	processed_pseudogene	60S acidic ribosomal protein (RPLP0) pseudogene	-
ENSG00000140264		64.3638	135.937	71.2276	48.0769	95.9809	54.7294	40.637	51.6556	47.3711	48.0862	48.2455	83.8815	93.2633	SERF2	15	43777087	43802589	+	7347	protein_coding	small EDRK-rich factor 2 [Source:HGNC Symbol;Acc:HGNC:10757]	-
ENSG00000166145		66.428	33.0203	107.907	40.2278	92.9591	90.1892	27.2112	84.1613	153.584	116.489	26.047	30.1172	42.2895	SPINT1	15	40844018	40858207	+	3542	protein_coding	serine peptidase inhibitor, Kunitz type 1 [Source:HGNC Symbol;Acc:HGNC:11246]	-
ENSG00000130770		65.6564	119.594	71.1874	44.4797	67.8346	60.5614	41.8166	51.0052	63.6784	67.6347	63.121	84.2978	85.3992	ATP5IF1	1	28236109	28246906	+	2225	protein_coding	ATP synthase inhibitory factor subunit 1 [Source:HGNC Symbol;Acc:HGNC:871]	-
ENSG00000165629		59.7848	90.3724	79.4056	60.1811	75.7923	55.6087	44.2046	57.3661	68.2147	63.2711	51.4115	66.8571	63.8763	ATP5F1C	10	7788129	7807815	+	2326	protein_coding	ATP synthase F1 subunit gamma [Source:HGNC Symbol;Acc:HGNC:833]	-
ENSG00000167815		76.2156	65.1282	94.6929	55.5084	103.747	78.7637	38.0992	59.1376	49.3664	62.7902	45.736	58.558	38.1244	PRDX2	19	12796820	12801859	-	2093	protein_coding	peroxiredoxin 2 [Source:HGNC Symbol;Acc:HGNC:9353]	-
ENSG00000101444		63.4112	73.1243	92.515	58.1042	86.0931	63.7715	55.3516	72.7926	58.6648	54.3584	55.0962	69.0831	44.6022	AHCY	20	34280268	34311802	-	3894	protein_coding	adenosylhomocysteinase [Source:HGNC Symbol;Acc:HGNC:343]	-
ENSG00000132963		58.3338	81.862	77.3862	52.484	87.157	56.8721	43.6354	58.9243	72.2725	73.1429	47.1176	67.4947	56.2705	POMP	13	28659104	28678925	+	1428	protein_coding	proteasome maturation protein [Source:HGNC Symbol;Acc:HGNC:20330]	-
ENSG00000084234		69.607	54.1572	75.0785	61.8606	74.017	67.2136	34.2275	76.4971	70.3221	117.106	44.039	58.1349	34.9022	APLP2	11	130068147	130144811	+	7463	protein_coding	amyloid beta precursor like protein 2 [Source:HGNC Symbol;Acc:HGNC:598]	-
ENSG00000186468		56.4222	110.373	48.6526	59.0409	52.121	44.7608	99.8385	36.7715	27.346	50.2496	46.2111	80.4485	71.6822	RPS23	5	82273358	82278577	-	4204	protein_coding	ribosomal protein S23 [Source:HGNC Symbol;Acc:HGNC:10410]	-
ENSG00000196576		62.5363	47.1741	69.3002	55.2405	67.7427	72.2365	60.565	62.43	89.0764	64.838	63.0549	52.6704	75.4896	PLXNB2	22	50274979	50307627	-	7257	protein_coding	plexin B2 [Source:HGNC Symbol;Acc:HGNC:9104]	-
ENSG00000115128		62.0311	78.2459	77.1501	61.4749	85.8827	47.3964	54.3395	49.8165	65.8307	58.8779	60.6288	73.1363	65.7264	SF3B6	2	24067584	24076443	-	1197	protein_coding	splicing factor 3b subunit 6 [Source:HGNC Symbol;Acc:HGNC:30096]	-
ENSG00000178741		72.1028	72.8414	93.7884	62.5738	100.102	75.4535	40.6317	50.557	58.3715	61.8365	48.2267	65.3742	44.646	COX5A	15	74919791	74938168	-	1411	protein_coding	cytochrome c oxidase subunit 5A [Source:HGNC Symbol;Acc:HGNC:2267]	-
ENSG00000159713		79.3529	70.8319	73.3995	76.3334	65.1939	58.9886	45.8624	36.1907	38.4687	92.607	62.9157	68.3957	65.6638	TPPP3	16	67389809	67393535	-	2618	protein_coding	tubulin polymerization promoting protein family member 3 [Source:HGNC Symbol;Acc:HGNC:24162]	-
ENSG00000138069		79.6454	79.6859	57.287	55.8982	66.3447	63.6911	43.3855	67.0884	79.8926	70.3417	54.7002	65.8868	50.073	RAB1A	2	65070696	65130331	-	3312	protein_coding	RAB1A, member RAS oncogene family [Source:HGNC Symbol;Acc:HGNC:9758]	-
ENSG00000185825		70.7019	77.3157	99.2926	48.5165	130.293	75.8121	27.7791	56.9042	65.1298	70.7408	42.0141	61.892	38.7783	BCAP31	X	153700492	153724746	-	3533	protein_coding	B cell receptor associated protein 31 [Source:HGNC Symbol;Acc:HGNC:16695]	-
ENSG00000160113		81.2038	70.4399	100.323	58.8028	124.057	86.802	36.0627	57.6504	72.0967	52.335	45.5218	60.4331	59.8812	NR2F6	19	17231883	17245940	-	2676	protein_coding	nuclear receptor subfamily 2 group F member 6 [Source:HGNC Symbol;Acc:HGNC:7977]	RXR-like
ENSG00000092199		62.7835	81.8929	67.6926	57.9028	73.3393	56.3566	50.8277	57.4039	59.7634	59.2582	49.3486	61.4262	63.3585	HNRNPC	14	21209136	21269494	-	7309	protein_coding	heterogeneous nuclear ribonucleoprotein C (C1/C2) [Source:HGNC Symbol;Acc:HGNC:5035]	-
ENSG00000172531		68.6484	59.982	116.966	46.9131	116.742	77.4447	33.8945	71.4667	75.7438	66.8834	41.6177	52.4516	28.332	PPP1CA	11	67398183	67421183	-	2711	protein_coding	protein phosphatase 1 catalytic subunit alpha [Source:HGNC Symbol;Acc:HGNC:9281]	-
ENSG00000104765		59.7972	81.1926	74.4462	61.3343	76.7345	61.3816	30.4155	91.6499	103.652	74.2373	58.0538	58.4714	44.0957	BNIP3L	8	26382898	26505636	+	4307	protein_coding	BCL2 interacting protein 3 like [Source:HGNC Symbol;Acc:HGNC:1085]	-
ENSG00000165280		68.281	76.1958	71.1533	54.6277	80.6893	72.8065	36.598	63.3508	70.4432	57.3549	48.0545	68.2827	44.398	VCP	9	35056064	35073249	-	5438	protein_coding	valosin containing protein [Source:HGNC Symbol;Acc:HGNC:12666]	-
ENSG00000170043		65.2324	73.4519	102.814	61.3049	98.1177	74.1092	42.3207	67.4187	67.7487	59.8244	39.0919	56.0343	46.6235	TRAPPC1	17	7930345	7932123	-	1171	protein_coding	trafficking protein particle complex 1 [Source:HGNC Symbol;Acc:HGNC:19894]	-
ENSG00000136720		67.5628	81.1686	72.7316	49.2917	50.4924	104.901	22.4099	56.6388	86.3651	77.6698	53.6812	52.5702	49.9616	HS6ST1	2	128236716	128318577	-	4683	protein_coding	heparan sulfate 6-O-sulfotransferase 1 [Source:HGNC Symbol;Acc:HGNC:5201]	-
ENSG00000141522		63.0238	44.7471	91.5357	48.895	76.3509	86.32	62.5315	73.8642	81.6164	58.9887	53.5812	49.9075	34.3345	ARHGDIA	17	81867721	81871406	-	2903	protein_coding	Rho GDP dissociation inhibitor alpha [Source:HGNC Symbol;Acc:HGNC:678]	-
ENSG00000187699		71.842	69.2209	71.1265	55.9569	76.7796	68.015	21.591	85.7528	130.002	81.1875	46.7598	52.6181	52.6938	C2orf88	2	189879609	190203484	+	5997	protein_coding	chromosome 2 open reading frame 88 [Source:HGNC Symbol;Acc:HGNC:28191]	-
ENSG00000175906		60.1136	82.2989	78.6605	39.7355	83.9839	52.5352	42.3469	84.1102	95.261	49.26	76.261	67.0085	53.5529	ARL4D	17	43398959	43401137	+	1612	protein_coding	ADP ribosylation factor like GTPase 4D [Source:HGNC Symbol;Acc:HGNC:656]	-
ENSG00000197894		69.0648	80.123	61.1014	55.0383	74.4246	65.6381	40.4882	69.7082	83.1415	46.2902	62.0842	65.5263	53.683	ADH5	4	99070978	99088801	-	4866	protein_coding	alcohol dehydrogenase 5 (class III), chi polypeptide [Source:HGNC Symbol;Acc:HGNC:253]	-
ENSG00000175550		71.579	102.456	82.7379	47.3493	75.7377	60.6576	56.257	42.0657	36.7502	42.2413	56.6996	77.2902	66.0863	DRAP1	11	65919257	65921561	+	1737	protein_coding	DR1 associated protein 1 [Source:HGNC Symbol;Acc:HGNC:3019]	-
ENSG00000170348		69.8479	53.6986	65.2758	54.5331	67.375	57.1631	47.9363	59.9526	72.0362	72.3009	43.0505	48.2463	42.7795	TMED10	14	75131470	75176631	-	4974	protein_coding	transmembrane p24 trafficking protein 10 [Source:HGNC Symbol;Acc:HGNC:16998]	-
ENSG00000204528		23.2227	119.152	72.3601	32.2396	46.6174	46.3949	8.70531	124.28	64.1882	69.3958	120.598	121.122	141.328	PSORS1C3	6	31173735	31177899	-	593	sense_intronic	psoriasis susceptibility 1 candidate 3 [Source:HGNC Symbol;Acc:HGNC:17203]	-
ENSG00000130175		66.0333	67.3161	87.2265	63.5137	90.3487	68.4113	47.5654	61.4941	58.1171	54.0675	52.4956	61.1255	51.2701	PRKCSH	19	11435288	11450968	+	5166	protein_coding	protein kinase C substrate 80K-H [Source:HGNC Symbol;Acc:HGNC:9411]	-
ENSG00000051108		50.7565	70.3586	68.0988	49.1844	66.0507	38.9525	22.9263	61.2791	99.0076	53.1879	84.7878	60.8761	43.6853	HERPUD1	16	56932048	56944863	+	5155	protein_coding	homocysteine inducible ER protein with ubiquitin like domain 1 [Source:HGNC Symbol;Acc:HGNC:13744]	-
ENSG00000111897		70.2022	64.0455	63.1392	61.9335	59.9746	55.8376	38.72	70.4461	90.6908	87.2685	37.9891	48.7881	50.7541	SERINC1	6	122443354	122471822	-	3137	protein_coding	serine incorporator 1 [Source:HGNC Symbol;Acc:HGNC:13464]	-
ENSG00000135624		67.2747	69.7267	79.2802	48.8098	83.3223	67.1104	51.7688	50.7667	49.0133	55.0468	52.2667	59.2568	44.1294	CCT7	2	73233420	73253021	+	3591	protein_coding	chaperonin containing TCP1 subunit 7 [Source:HGNC Symbol;Acc:HGNC:1622]	-
ENSG00000179271		63.7154	108.75	109.579	51.5026	101.977	62.2817	34.9671	38.9121	42.3868	54.685	33.6685	75.5895	83.9522	GADD45GIP1	19	12953119	12957236	-	1782	protein_coding	GADD45G interacting protein 1 [Source:HGNC Symbol;Acc:HGNC:29996]	-
ENSG00000117410		73.2855	99.1737	88.2238	39.7219	130.865	63.2138	24.104	57.2581	71.1235	57.7452	51.449	69.6584	53.1712	ATP6V0B	1	43974487	43978295	+	3535	protein_coding	ATPase H+ transporting V0 subunit b [Source:HGNC Symbol;Acc:HGNC:861]	-
ENSG00000168385		69.0376	65.5938	57.7289	72.9161	59.8238	60.0517	63.6298	61.2354	56.7578	53.1591	50.488	60.8897	61.9944	2022-09-02	2	241315100	241354027	+	7378	protein_coding	septin 2 [Source:HGNC Symbol;Acc:HGNC:7729]	-
ENSG00000172809		49.8374	128.081	93.2897	56.0606	68.5546	44.4504	52.5797	31.2975	30.7066	40.9251	55.0033	82.8928	84.8204	RPL38	17	74203582	74210655	+	3829	protein_coding	ribosomal protein L38 [Source:HGNC Symbol;Acc:HGNC:10349]	-
ENSG00000260260		25.6389	118.18	44.9133	49.5303	44.0239	19.5067	97.1362	27.4736	12.5014	44.6373	91.7532	78.347	94.4183	SNHG19	16	2154797	2155358	-	342	lincRNA	small nucleolar RNA host gene 19 [Source:HGNC Symbol;Acc:HGNC:49574]	-
ENSG00000164924		58.4225	67.2904	64.5138	56.9886	70.8731	64.357	38.2497	82.3052	88.7912	67.3294	43.2945	65.4199	52.8761	YWHAZ	8	100916525	100953388	-	8555	protein_coding	tyrosine 3-monooxygenase/tryptophan 5-monooxygenase activation protein zeta [Source:HGNC Symbol;Acc:HGNC:12855]	-
ENSG00000165916		64.4815	83.1297	87.4344	47.0009	92.5855	64.0492	41.52	53.8984	58.5728	48.8338	50.1915	70.5133	48.3036	PSMC3	11	47418769	47426473	-	2276	protein_coding	proteasome 26S subunit, ATPase 3 [Source:HGNC Symbol;Acc:HGNC:9549]	-
ENSG00000100380		61.9823	69.5286	72.5648	62.9652	68.7734	60.3197	44.5937	70.2503	64.7369	66.4799	51.7066	55.7094	42.5788	ST13	22	40824535	40857022	-	4147	protein_coding	ST13, Hsp70 interacting protein [Source:HGNC Symbol;Acc:HGNC:11343]	-
ENSG00000125971		58.7674	79.1121	97.756	55.5523	106.706	63.4496	31.2056	67.9829	77.027	60.4869	35.7835	64.6479	54.4406	DYNLRB1	20	34516409	34540958	+	2460	protein_coding	dynein light chain roadblock-type 1 [Source:HGNC Symbol;Acc:HGNC:15468]	-
ENSG00000118515		57.4234	49.3641	87.8171	36.0808	71.6914	56.5527	39.2341	104.316	126.12	82.2304	40.8202	48.3866	48.1858	SGK1	6	134169246	134318112	-	9992	protein_coding	serum/glucocorticoid regulated kinase 1 [Source:HGNC Symbol;Acc:HGNC:10810]	-
ENSG00000196562		63.6133	71.6729	59.1703	81.967	47.9685	63.3174	94.8618	43.9519	5.5751	37.6523	51.8956	50.0314	49.0256	SULF2	20	47656348	47786616	-	6657	protein_coding	sulfatase 2 [Source:HGNC Symbol;Acc:HGNC:20392]	-
ENSG00000214253		65.7903	84.2	101.475	43.9684	88.4161	41.7733	40.4995	53.6613	60.374	56.642	48.1237	47.7739	46.4814	FIS1	7	101239458	101252316	-	1795	protein_coding	fission, mitochondrial 1 [Source:HGNC Symbol;Acc:HGNC:21689]	-
ENSG00000101220		66.1931	77.8822	86.7795	71.5858	66.5348	76.7319	111.632	42.9061	6.09798	30.5321	47.6919	59.5753	65.5799	C20orf27	20	3753508	3768387	-	2415	protein_coding	chromosome 20 open reading frame 27 [Source:HGNC Symbol;Acc:HGNC:15873]	-
ENSG00000013364		54.4692	59.1576	104.183	38.9636	72.4873	73.4769	51.0504	58.0561	89.3092	101.087	43.0318	53.4429	45.8959	MVP	16	29820394	29848039	+	6141	protein_coding	major vault protein [Source:HGNC Symbol;Acc:HGNC:7531]	-
ENSG00000042493		67.4845	51.633	114.142	50.9157	118.417	63.8267	23.4589	38.5783	102.841	91.2155	18.9115	35.018	31.7533	CAPG	2	85394748	85418432	-	2607	protein_coding	capping actin protein, gelsolin like [Source:HGNC Symbol;Acc:HGNC:1474]	-
ENSG00000196154		100.462	70.4834	85.1213	62.3851	49.0635	55.3498	114.592	32.0582	9.84865	68.7578	26.5438	54.9018	78.3034	S100A4	1	153543613	153550136	-	1025	protein_coding	S100 calcium binding protein A4 [Source:HGNC Symbol;Acc:HGNC:10494]	-
ENSG00000179091		62.7256	59.7255	88.7001	48.9793	86.3566	69.1765	53.8135	56.7706	54.5408	61.959	45.1956	53.6729	46.2617	CYC1	8	144095027	144097525	+	1975	protein_coding	cytochrome c1 [Source:HGNC Symbol;Acc:HGNC:2579]	-
ENSG00000150779		62.4751	92.9402	67.5745	40.2667	92.3997	54.6145	41.0438	41.2819	53.0156	48.7996	62.0895	66.2054	66.5133	TIMM8B	11	112084800	112086798	-	1166	protein_coding	translocase of inner mitochondrial membrane 8 homolog B [Source:HGNC Symbol;Acc:HGNC:11818]	-
ENSG00000122705		64.5893	58.6681	90.6976	49.0532	100.814	71.686	33.8556	64.263	64.9065	60.0998	44.9077	47.598	41.0415	CLTA	9	36190856	36304781	+	2515	protein_coding	clathrin light chain A [Source:HGNC Symbol;Acc:HGNC:2090]	-
ENSG00000009307		60.868	55.3801	58.636	57.5405	57.4873	62.5584	49.2333	63.7657	71.8992	71.19	46.9252	47.5741	39.185	CSDE1	1	114716913	114758676	-	5778	protein_coding	cold shock domain containing E1 [Source:HGNC Symbol;Acc:HGNC:29905]	CSD
ENSG00000119335		54.7628	71.5844	59.5888	53.7795	66.7639	55.7929	56.0606	51.1657	53.2184	58.3446	49.3584	61.9886	51.3887	SET	9	128683424	128696400	+	4355	protein_coding	SET nuclear proto-oncogene [Source:HGNC Symbol;Acc:HGNC:10760]	-
ENSG00000125901		57.8542	83.2103	82.4387	44.9465	78.0765	54.9389	55.1279	46.1106	46.5779	47.7578	48.3871	74.5519	68.815	MRPS26	20	3045945	3048254	+	1127	protein_coding	mitochondrial ribosomal protein S26 [Source:HGNC Symbol;Acc:HGNC:14045]	-
ENSG00000143369		66.0615	81.2265	40.1259	55.1483	66.9947	73.4964	54.1711	22.3714	1.25479	22.0168	69.8513	68.758	63.6622	ECM1	1	150508062	150513789	+	3360	protein_coding	extracellular matrix protein 1 [Source:HGNC Symbol;Acc:HGNC:3153]	-
ENSG00000105669		65.4627	89.2164	94.8659	45.915	101.36	62.8554	34.0185	51.7819	55.5531	54.358	44.4849	73.8159	61.6248	COPE	19	18899514	18919397	-	2885	protein_coding	coatomer protein complex subunit epsilon [Source:HGNC Symbol;Acc:HGNC:2234]	-
ENSG00000124193		41.474	55.3862	37.6674	58.452	35.4542	39.9975	119.918	65.6458	52.7233	68.2484	101.316	66.6198	105.254	SRSF6	20	43457928	43464247	+	4593	protein_coding	serine and arginine rich splicing factor 6 [Source:HGNC Symbol;Acc:HGNC:10788]	-
ENSG00000169692		59.9284	63.0201	134.164	37.8667	91.8034	61.2062	27.2924	43.4996	73.0875	78.3947	25.5251	51.7698	53.9821	AGPAT2	9	136673143	136687423	-	1798	protein_coding	1-acylglycerol-3-phosphate O-acyltransferase 2 [Source:HGNC Symbol;Acc:HGNC:325]	-
ENSG00000104964		62.4466	66.2164	87.9877	59.2068	89.9146	73.5649	49.6588	53.2445	47.8706	50.3287	57.3213	58.3355	47.5265	AES	19	3052910	3063107	-	5298	protein_coding	amino-terminal enhancer of split [Source:HGNC Symbol;Acc:HGNC:307]	-
ENSG00000150093		74.7044	49.71	47.7969	62.0698	61.295	63.9308	36.1808	65.1188	79.9097	73.4195	42.7405	41.0304	34.2503	ITGB1	10	32900319	33005792	-	6011	protein_coding	integrin subunit beta 1 [Source:HGNC Symbol;Acc:HGNC:6153]	-
ENSG00000116774		91.077	54.9737	68.1397	50.1038	48.1002	62.8546	82.0672	34.7214	2.25233	25.8385	41.4322	47.9673	34.7039	OLFML3	1	113979391	114035572	+	2821	protein_coding	olfactomedin like 3 [Source:HGNC Symbol;Acc:HGNC:24956]	-
ENSG00000197451		65.0433	58.5849	57.8079	52.8161	61.7056	67.0925	80.7876	45.1956	42.3481	54.0637	52.2127	62.1484	49.1881	HNRNPAB	5	178204507	178211163	+	2144	protein_coding	heterogeneous nuclear ribonucleoprotein A/B [Source:HGNC Symbol;Acc:HGNC:5034]	-
ENSG00000115053		57.198	59.579	65.7687	55.1277	61.4919	59.893	66.9116	48.484	47.8977	48.601	47.0768	63.6728	49.2966	NCL	2	231453531	231483641	-	6929	protein_coding	nucleolin [Source:HGNC Symbol;Acc:HGNC:7667]	-
ENSG00000106537		76.4019	74.9683	57.4621	54.8348	74.9124	47.5982	17.0673	70.1224	103.01	77.4866	38.9465	54.9578	50.9437	TSPAN13	7	16753535	16784536	+	2224	protein_coding	tetraspanin 13 [Source:HGNC Symbol;Acc:HGNC:21643]	-
ENSG00000143612		56.3346	59.0302	65.6814	43.7575	72.0361	59.3678	41.4663	69.1237	78.1301	66.6901	47.8249	48.9412	45.8944	C1orf43	1	154206696	154220637	-	2670	protein_coding	chromosome 1 open reading frame 43 [Source:HGNC Symbol;Acc:HGNC:29876]	-
ENSG00000183291		61.0094	54.8224	63.3744	52.5619	72.8637	48.296	44.0385	53.8032	66.3962	81.9425	41.6763	46.1031	32.7767	SELENOF	1	86862445	86914424	-	2201	protein_coding	selenoprotein F [Source:HGNC Symbol;Acc:HGNC:17705]	-
ENSG00000165678		62.9174	54.2702	73.4388	53.8531	62.4595	53.891	40.5548	66.0337	72.7201	67.627	31.646	47.448	49.3386	GHITM	10	84139440	84153245	+	2128	protein_coding	growth hormone inducible transmembrane protein [Source:HGNC Symbol;Acc:HGNC:17281]	-
ENSG00000162576		64.4332	65.93	66.7204	89.6412	66.4247	65.0138	112.578	40.5933	4.36099	20.9073	86.5063	65.0662	44.7309	MXRA8	1	1352689	1361777	-	3622	protein_coding	matrix remodeling associated 8 [Source:HGNC Symbol;Acc:HGNC:7542]	-
ENSG00000115307		44.0875	67.029	55.034	51.5311	67.2109	40.3358	87.3633	47.8681	48.3123	52.3906	75.3838	72.3126	130.034	AUP1	2	74526645	74529939	-	2634	protein_coding	AUP1, lipid droplet regulating VLDL assembly factor [Source:HGNC Symbol;Acc:HGNC:891]	-
ENSG00000141232		48.9621	41.8427	83.9448	34.6768	88.7768	61.805	30.7155	136.007	111.485	93.3698	27.9714	40.6061	46.0896	TOB1	17	50862223	50867978	-	2521	protein_coding	transducer of ERBB2, 1 [Source:HGNC Symbol;Acc:HGNC:11979]	-
ENSG00000143882		22.2219	26.3333	52.9211	41.957	29.6747	27.2111	122.145	53.7123	98.8329	54.259	42.8029	51.7309	296.62	ATP6V1C2	2	10721100	10785110	+	3483	protein_coding	ATPase H+ transporting V1 subunit C2 [Source:HGNC Symbol;Acc:HGNC:18264]	-
ENSG00000176532		65.1982	92.4925	48.6332	58.9193	82.4091	62.1725	12.6858	47.7773	62.8869	35.6193	68.1915	79.3077	51.4192	PRR15	7	29563811	29567295	+	1982	protein_coding	proline rich 15 [Source:HGNC Symbol;Acc:HGNC:22310]	-
ENSG00000115594		55.2878	44.7116	68.8692	66.2868	34.1241	63.2145	81.7224	49.6828	81.3552	98.5557	32.2065	36.3132	26.8662	IL1R1	2	102064544	102179874	+	7083	protein_coding	interleukin 1 receptor type 1 [Source:HGNC Symbol;Acc:HGNC:5993]	-
ENSG00000237973		32.8216	39.1577	10.6803	65.7633	14.5966	22.9043	161.454	21.5681	70.0802	92.7973	100.922	50.4283	197.541	MTCO1P12	1	631074	632616	+	1543	unprocessed_pseudogene	MT-CO1 pseudogene 12 [Source:HGNC Symbol;Acc:HGNC:52014]	-
ENSG00000178719		58.4771	50.9628	79.4388	53.4759	72.5963	69.1637	53.9549	52.0553	49.9585	59.9577	57.1122	53.4816	31.5029	GRINA	8	143990058	143993415	+	2527	protein_coding	glutamate ionotropic receptor NMDA type subunit associated protein 1 [Source:HGNC Symbol;Acc:HGNC:4589]	-
ENSG00000132823		31.1575	51.8903	57.2839	58.7943	63.9763	39.8695	94.1848	70.4588	72.9783	60.7274	73.4884	73.9097	129.142	OSER1	20	44196496	44210791	-	1712	protein_coding	oxidative stress responsive serine rich 1 [Source:HGNC Symbol;Acc:HGNC:16105]	-
ENSG00000243449		85.6656	101.322	109.404	67.3782	129.239	77.0864	20.1316	24.6905	31.2303	47.2661	18.7172	48.3767	77.2538	C4orf48	4	2041993	2043970	+	540	protein_coding	chromosome 4 open reading frame 48 [Source:HGNC Symbol;Acc:HGNC:34437]	-
ENSG00000160932		64.2776	54.9989	78.3	64.7626	64.9545	100.788	70.1182	28.413	3.95877	28.9585	35.2357	45.4079	29.2	LY6E	8	143017982	143023832	+	2640	protein_coding	lymphocyte antigen 6 family member E [Source:HGNC Symbol;Acc:HGNC:6727]	-
ENSG00000162551		56.9934	111.52	45.8911	45.3925	39.9948	76.0553	6.88717	20.2844	110.449	35.0159	60.737	78.5598	37.3679	ALPL	1	21509372	21578412	+	3007	protein_coding	alkaline phosphatase, liver/bone/kidney [Source:HGNC Symbol;Acc:HGNC:438]	-
ENSG00000082641		61.6603	49.9036	57.597	54.9162	61.0594	75.0683	50.3062	74.3262	82.339	51.2447	43.3284	41.9757	34.0943	NFE2L1	17	48048329	48061487	+	5825	protein_coding	nuclear factor, erythroid 2 like 1 [Source:HGNC Symbol;Acc:HGNC:7781]	TF_bZIP
ENSG00000128228		103.569	65.2022	68.3555	30.7278	149.183	67.0244	22.4361	45.4226	49.2235	41.1233	51.331	83.0174	39.9123	SDF2L1	22	21642261	21644298	+	1099	protein_coding	stromal cell derived factor 2 like 1 [Source:HGNC Symbol;Acc:HGNC:10676]	-
ENSG00000210194		59.4668	19.6106	10.8153	55.2568	14.3085	42.3498	85.3773	29.6691	161.793	83.0764	119.23	38.9139	146.077	MT-TE	MT	14674	14742	-	69	Mt_tRNA	mitochondrially encoded tRNA glutamic acid [Source:HGNC Symbol;Acc:HGNC:7479]	-
ENSG00000188846		62.7766	49.604	82.5036	72.2738	71.6203	57.3525	51.4246	48.0614	47.9197	55.618	43.4764	73.9473	51.0668	RPL14	3	40457292	40468587	+	8626	protein_coding	ribosomal protein L14 [Source:HGNC Symbol;Acc:HGNC:10305]	-
ENSG00000130402		70.4586	47.544	55.3754	51.7253	61.9485	99.9439	43.9109	70.5425	93.1914	52.7602	35.3659	47.6094	51.7292	ACTN4	19	38647649	38731583	+	6098	protein_coding	actinin alpha 4 [Source:HGNC Symbol;Acc:HGNC:166]	-
ENSG00000183978		59.9516	74.1061	97.8113	47.6944	102.19	66.4369	21.7398	57.0251	60.5865	68.0313	44.1489	60.5664	44.0899	COA3	17	42795147	42798704	-	1922	protein_coding	cytochrome c oxidase assembly factor 3 [Source:HGNC Symbol;Acc:HGNC:24990]	-
ENSG00000160014		66.7694	58.0297	78.3324	48.1102	73.5688	79.7475	37.3139	60.8083	57.4221	51.668	44.6133	48.8453	40.0081	CALM3	19	46601074	46610793	+	3667	protein_coding	calmodulin 3 [Source:HGNC Symbol;Acc:HGNC:1449]	-
ENSG00000138080		63.1101	61.7749	79.9893	62.6692	71.4494	59.634	60.0725	40.0914	1.89037	18.7514	45.5645	50.7519	49.5636	EMILIN1	2	27078567	27086408	+	3958	protein_coding	elastin microfibril interfacer 1 [Source:HGNC Symbol;Acc:HGNC:19880]	-
ENSG00000132698		56.5722	64.303	103.036	37.3802	103.436	73.5994	18.8381	66.24	98.177	56.1845	39.8442	53.7987	43.395	RAB25	1	156061160	156070514	+	1699	protein_coding	RAB25, member RAS oncogene family [Source:HGNC Symbol;Acc:HGNC:18238]	-
ENSG00000167797		59.0758	69.0014	94.7138	43.056	127.445	64.0097	26.3805	53.7915	62.4109	51.882	41.5039	74.9175	50.1071	CDK2AP2	11	67506497	67508649	-	2019	protein_coding	cyclin dependent kinase 2 associated protein 2 [Source:HGNC Symbol;Acc:HGNC:30833]	-
ENSG00000285417		41.4523	35.5655	36.396	40.2471	126.532	64.5362	57.017	109.787	78.6605	59.7584	68.1042	63.8877	92.2029	BX571818.1	1	206035253	206062257	+	2076	transcribed_unitary_pseudogene	novel pseudogene	-
ENSG00000049540		80.1368	84.7405	69.6403	76.0812	68.6949	67.8859	94.5798	49.8998	1.74278	27.2091	71.4016	60.6074	28.8169	ELN	7	74027789	74069907	+	6542	protein_coding	elastin [Source:HGNC Symbol;Acc:HGNC:3327]	-
ENSG00000196126		54.6533	18.6692	12.1947	8.8637	7.38057	3.3646	8.45015	45.8286	3.38219	11.0467	3.82511	5.46188	2.6578	HLA-DRB1	6	32578769	32589848	-	1229	protein_coding	major histocompatibility complex, class II, DR beta 1 [Source:HGNC Symbol;Acc:HGNC:4948]	-
ENSG00000163468		62.6153	69.7402	63.3794	50.6718	65.6217	61.7074	48.6403	47.488	51.8	52.4706	49.0961	65.8373	56.4188	CCT3	1	156308968	156367873	-	4018	protein_coding	chaperonin containing TCP1 subunit 3 [Source:HGNC Symbol;Acc:HGNC:1616]	-
ENSG00000170542		64.9303	65.7465	24.9325	36.9156	62.0353	60.316	13.6272	125.416	134.625	8.2348	65.4701	80.4035	177.044	SERPINB9	6	2887266	2903280	-	4118	protein_coding	serpin family B member 9 [Source:HGNC Symbol;Acc:HGNC:8955]	-
ENSG00000172216		75.8352	49.2973	77.1941	52.7966	67.5733	70.4686	60.4839	93.7387	58.8655	60.0929	21.8109	35.0904	39.9358	CEBPB	20	50190734	50192689	+	1956	protein_coding	CCAAT enhancer binding protein beta [Source:HGNC Symbol;Acc:HGNC:1834]	C/EBP
ENSG00000125844		61.6439	65.7602	65.2793	51.19	67.5314	67.6544	33.1505	61.6211	58.769	40.9152	60.4554	74.6117	50.2333	RRBP1	20	17613678	17682295	-	6980	protein_coding	ribosome binding protein 1 [Source:HGNC Symbol;Acc:HGNC:10448]	-
ENSG00000128185		65.8524	70.9653	93.6049	48.8508	95.5528	60.5334	36.6289	54.8568	41.5774	40.6796	37.3254	57.1506	48.7661	DGCR6L	22	20314276	20320080	-	1154	protein_coding	DiGeorge syndrome critical region gene 6 like [Source:HGNC Symbol;Acc:HGNC:18551]	-
ENSG00000129354		64.8909	70.9756	95.0511	38.3535	107.302	70.0264	16.1569	65.4603	91.1375	62.2475	36.2825	48.4348	44.893	AP1M2	19	10572671	10587315	-	2214	protein_coding	adaptor related protein complex 1 subunit mu 2 [Source:HGNC Symbol;Acc:HGNC:558]	-
ENSG00000145730		80.2713	39.9839	48.6549	50.9578	104.487	72.3743	21.0977	90.5695	129.141	30.0471	43.1125	46.0865	41.1984	PAM	5	102753981	103031105	+	8846	protein_coding	peptidylglycine alpha-amidating monooxygenase [Source:HGNC Symbol;Acc:HGNC:8596]	-
ENSG00000242372		60.1026	71.1321	82.0527	40.8088	84.8216	69.0957	43.0451	51.7191	65.5709	50.7579	43.9914	60.2259	42.6293	EIF6	20	35278911	35284985	-	1631	protein_coding	eukaryotic translation initiation factor 6 [Source:HGNC Symbol;Acc:HGNC:6159]	-
ENSG00000169439		58.3768	83.5916	72.0588	42.4356	69.0787	49.3124	18.7044	58.1619	62.6805	103.44	54.7213	48.7244	36.9316	SDC2	8	96493351	96611780	+	4536	protein_coding	syndecan 2 [Source:HGNC Symbol;Acc:HGNC:10659]	-
ENSG00000113161		56.2807	63.4513	45.4876	50.5237	69.9363	84.6492	28.5144	60.1858	129.588	70.796	35.0027	73.5529	53.6385	HMGCR	5	75336329	75362104	+	6215	protein_coding	3-hydroxy-3-methylglutaryl-CoA reductase [Source:HGNC Symbol;Acc:HGNC:5006]	-
ENSG00000142507		56.3248	73.6617	81.7717	38.8946	76.2797	55.7438	41.1034	48.9389	54.9115	56.256	45.6552	61.1927	38.4135	PSMB6	17	4796144	4798503	+	1448	protein_coding	proteasome subunit beta 6 [Source:HGNC Symbol;Acc:HGNC:9543]	-
ENSG00000071859		42.3259	73.1101	85.2265	58.0109	80.8399	45.1687	59.2182	54.4137	47.26	49.1979	66.5694	71.6722	89.7275	FAM50A	X	154444126	154450654	+	2567	protein_coding	family with sequence similarity 50 member A [Source:HGNC Symbol;Acc:HGNC:18786]	-
ENSG00000181789		54.4808	68.5375	65.7011	54.1351	67.423	70.5972	33.2278	63.9032	71.8752	46.7718	48.166	67.7206	50.1117	COPG1	3	129249606	129277773	+	4425	protein_coding	coatomer protein complex subunit gamma 1 [Source:HGNC Symbol;Acc:HGNC:2236]	-
ENSG00000136938		50.9825	55.0793	80.5751	55.4096	67.6427	51.8563	59.8131	47.441	42.7868	64.3515	44.0566	46.2024	44.5951	ANP32B	9	97983361	98015943	+	1850	protein_coding	acidic nuclear phosphoprotein 32 family member B [Source:HGNC Symbol;Acc:HGNC:16677]	-
ENSG00000182087		51.314	50.4106	52.4839	52.7244	50.9443	53.1924	116.116	48.1161	41.6894	49.5172	97.3362	58.7142	61.3072	TMEM259	19	1009648	1021179	-	4031	protein_coding	transmembrane protein 259 [Source:HGNC Symbol;Acc:HGNC:17039]	-
ENSG00000057608		48.3478	69.9622	64.146	54.6295	59.686	53.9589	42.3304	53.2985	62.076	58.6192	43.5807	49.6416	44.8005	GDI2	10	5765223	5842132	-	4033	protein_coding	GDP dissociation inhibitor 2 [Source:HGNC Symbol;Acc:HGNC:4227]	-
ENSG00000178035		56.3097	47.6723	80.6893	56.4513	61.1716	54.4188	71.5516	50.8825	37.432	54.7692	45.0525	49.6247	47.3533	IMPDH2	3	49024325	49029408	-	2773	protein_coding	inosine monophosphate dehydrogenase 2 [Source:HGNC Symbol;Acc:HGNC:6053]	-
ENSG00000128016		28.1601	24.6157	51.6684	33.8728	22.6561	40.5692	116.389	324.246	48.7756	41.9676	32.0421	35.9566	36.7735	ZFP36	19	39406813	39409412	+	2010	protein_coding	ZFP36 ring finger protein [Source:HGNC Symbol;Acc:HGNC:12862]	-
ENSG00000164920		63.6708	71.7829	59.9167	102.559	56.1879	56.4142	98.6849	39.7001	3.78988	30.87	58.0814	51.6813	61.5065	OSR2	8	98944403	98952104	+	2930	protein_coding	odd-skipped related transciption factor 2 [Source:HGNC Symbol;Acc:HGNC:15830]	zf-C2H2
ENSG00000168894		57.0837	77.0119	92.1092	42.2792	90.6364	47.5423	32.5565	52.1903	54.8063	52.7725	51.5383	59.2859	42.15	RNF181	2	85595725	85597613	+	1220	protein_coding	ring finger protein 181 [Source:HGNC Symbol;Acc:HGNC:28037]	-
ENSG00000185236		66.2439	47.7324	77.8479	54.8864	72.348	63.0588	53.8477	54.5317	64.1898	52.669	58.002	47.6272	44.5097	RAB11B	19	8389981	8404434	+	2470	protein_coding	RAB11B, member RAS oncogene family [Source:HGNC Symbol;Acc:HGNC:9761]	-
ENSG00000125868		55.099	60.8484	75.1549	54.4957	80.8374	48.2911	33.5597	57.2759	69.0189	80.6305	39.2772	55.0963	44.9306	DSTN	20	17569863	17609919	+	3851	protein_coding	destrin, actin depolymerizing factor [Source:HGNC Symbol;Acc:HGNC:15750]	-
ENSG00000204308		57.258	62.8772	69.3145	52.433	82.344	56.1175	37.4808	57.5713	60.4401	47.483	46.841	56.936	39.6124	RNF5	6	32178354	32180793	+	1178	protein_coding	ring finger protein 5 [Source:HGNC Symbol;Acc:HGNC:10068]	-
ENSG00000135480		51.855	39.8441	113.892	33.7211	140.341	73.5083	11.2621	38.1279	94.4476	157.844	14.7159	20.3774	39.9255	KRT7	12	52232520	52252186	+	4093	protein_coding	keratin 7 [Source:HGNC Symbol;Acc:HGNC:6445]	-
ENSG00000165169		43.3471	47.2723	75.7339	38.4315	66.257	56.2075	42.242	39.0638	113.6	166.133	25.5083	35.9757	36.9968	DYNLT3	X	37836757	37847637	-	3186	protein_coding	dynein light chain Tctex-type 3 [Source:HGNC Symbol;Acc:HGNC:11694]	-
ENSG00000159069		61.4281	50.3653	76.396	47.0812	92.122	62.4079	56.7732	51.3455	54.6705	54.2167	62.9735	54.8035	44.224	FBXW5	9	136940435	136944696	-	3252	protein_coding	F-box and WD repeat domain containing 5 [Source:HGNC Symbol;Acc:HGNC:13613]	-
ENSG00000091136		58.4249	52.5367	45.4566	65.3274	38.5395	55.2904	115.197	51.1115	19.2297	46.3	84.0084	51.0458	59.4815	LAMB1	7	107923799	108003255	-	8140	protein_coding	laminin subunit beta 1 [Source:HGNC Symbol;Acc:HGNC:6486]	-
ENSG00000146731		47.8801	83.2182	53.946	54.4953	68.3491	59.4029	36.4768	59.9326	59.686	57.308	54.1538	78.6383	57.4889	CCT6A	7	56051630	56063989	+	3901	protein_coding	chaperonin containing TCP1 subunit 6A [Source:HGNC Symbol;Acc:HGNC:1620]	-
ENSG00000144381		47.0455	60.4257	54.6431	50.5796	63.1447	56.1996	46.8691	50.0184	57.2133	62.7277	44.3666	55.069	52.2146	HSPD1	2	197486581	197516737	-	4245	protein_coding	heat shock protein family D (Hsp60) member 1 [Source:HGNC Symbol;Acc:HGNC:5261]	-
ENSG00000063046		55.1474	56.5919	53.8603	63.631	52.0773	54.085	46.1174	60.7334	49.7294	57.0115	49.0873	52.38	39.5265	EIF4B	12	53006158	53042209	+	6146	protein_coding	eukaryotic translation initiation factor 4B [Source:HGNC Symbol;Acc:HGNC:3285]	-
ENSG00000138071		66.488	68.0078	48.3253	52.0241	56.5244	61.3622	37.3727	59.942	71.5256	55.3149	37.31	60.8931	44.291	ACTR2	2	65227753	65271253	+	4347	protein_coding	ARP2 actin related protein 2 homolog [Source:HGNC Symbol;Acc:HGNC:169]	-
ENSG00000170144		48.7735	68.1252	45.025	52.093	51.5594	51.2049	56.1923	48.3674	41.8614	50.6082	62.8152	70.394	55.7671	HNRNPA3	2	177212563	177223958	+	6033	protein_coding	heterogeneous nuclear ribonucleoprotein A3 [Source:HGNC Symbol;Acc:HGNC:24941]	-
ENSG00000171222		65.107	85.6835	103.688	48.3548	117.383	59.2228	27.3235	35.1872	38.3481	43.1991	40.0685	68.5222	49.1415	SCAND1	20	35953617	35959472	-	1996	protein_coding	SCAN domain containing 1 [Source:HGNC Symbol;Acc:HGNC:10566]	-
ENSG00000182054		68.8122	55.0059	66.4308	33.9502	112.294	70.7698	31.1863	61.9116	59.2549	54.8504	34.2681	52.3805	46.0332	IDH2	15	90083045	90102504	-	2814	protein_coding	isocitrate dehydrogenase (NADP(+)) 2, mitochondrial [Source:HGNC Symbol;Acc:HGNC:5383]	-
ENSG00000100336		89.0318	31.748	32.3797	44.4251	104.464	89.0568	29.61	73.3346	95.469	59.3058	42.1291	58.252	73.6465	APOL4	22	36189124	36204840	-	4377	protein_coding	apolipoprotein L4 [Source:HGNC Symbol;Acc:HGNC:14867]	-
ENSG00000100600		60.4899	48.6921	83.6878	54.649	76.0598	68.3986	20.1714	46.1371	73.4083	123.202	32.6898	42.5674	30.7579	LGMN	14	92703807	92748702	-	3899	protein_coding	legumain [Source:HGNC Symbol;Acc:HGNC:9472]	-
ENSG00000137161		52.8923	62.6807	78.6064	42.664	89.5669	56.4872	30.9338	50.8972	56.2599	58.225	39.3357	55.2853	41.5936	CNPY3	6	42929192	42939287	+	1712	protein_coding	canopy FGF signaling regulator 3 [Source:HGNC Symbol;Acc:HGNC:11968]	-
ENSG00000213178		30.4347	132.443	38.071	29.0936	32.6588	22.5917	67.25	26.5018	22.1595	27.9623	55.7534	88.6834	118.366	RPL22P1	3	169483671	169484080	-	410	processed_pseudogene	ribosomal protein L22 pseudogene 1 [Source:HGNC Symbol;Acc:HGNC:17998]	-
ENSG00000007080		58.2738	63.0848	90.2845	43.6396	92.4469	63.2055	39.4394	46.5151	55.5897	50.4164	39.4351	54.6245	42.9528	CCDC124	19	17933016	17943991	+	1660	protein_coding	coiled-coil domain containing 124 [Source:HGNC Symbol;Acc:HGNC:25171]	-
ENSG00000077549		58.0484	59.2316	74.8634	54.2992	78.304	61.9966	45.1085	50.8704	55.9888	45.115	40.0527	50.877	43.0894	CAPZB	1	19338776	19485539	-	3238	protein_coding	capping actin protein of muscle Z-line subunit beta [Source:HGNC Symbol;Acc:HGNC:1491]	-
ENSG00000103202		44.0477	87.7989	44.6497	51.9889	51.2812	47.7583	59.9215	41.4926	33.6388	21.4724	88.6252	111.039	88.5969	NME4	16	396725	410367	+	3670	protein_coding	NME/NM23 nucleoside diphosphate kinase 4 [Source:HGNC Symbol;Acc:HGNC:7852]	-
ENSG00000147872		60.4742	62.036	83.3775	46.5104	83.3135	65.6499	31.405	87.1178	91.1973	42.0575	36.7646	53.5301	50.6453	PLIN2	9	19108375	19149290	-	5086	protein_coding	perilipin 2 [Source:HGNC Symbol;Acc:HGNC:248]	-
ENSG00000100906		61.5141	56.7493	59.3574	55.3167	62.0697	49.2099	53.1568	75.4524	47.6203	34.3527	45.6635	52.5678	46.0538	NFKBIA	14	35401511	35404749	-	2373	protein_coding	NFKB inhibitor alpha [Source:HGNC Symbol;Acc:HGNC:7797]	-
ENSG00000124172		47.5128	109.963	67.2467	41.8228	70.8543	39.388	43.2567	40.7767	42.758	45.5903	51.7474	74.796	66.3811	ATP5F1E	20	59025467	59032382	-	5126	protein_coding	ATP synthase F1 subunit epsilon [Source:HGNC Symbol;Acc:HGNC:838]	-
ENSG00000138085		61.6927	65.6796	76.2639	49.7464	92.3903	49.4273	29.8097	51.8416	46.2935	49.1624	41.0964	53.556	40.1689	ATRAID	2	27212027	27217178	+	2019	protein_coding	all-trans retinoic acid induced differentiation factor [Source:HGNC Symbol;Acc:HGNC:24090]	-
ENSG00000211677		4.25821	45.461	125.183	4.00842	0.400686	5.72827	0	0.454472	0.257063	2.74271	0.127193	0.12108	1.01003	IGLC2	22	22900976	22901437	+	462	IG_C_gene	immunoglobulin lambda constant 2 [Source:HGNC Symbol;Acc:HGNC:5856]	-
ENSG00000175416		72.9964	70.7194	90.2164	44.3433	91.6052	65.518	41.0442	42.3227	46.4219	47.2893	39.4541	53.113	53.5519	CLTB	5	176392455	176416569	-	2039	protein_coding	clathrin light chain B [Source:HGNC Symbol;Acc:HGNC:2091]	-
ENSG00000129103		69.229	33.5547	78.6862	33.828	93.7998	68.2696	24.0501	81.5212	87.9067	62.2819	41.941	39.8023	25.3059	SUMF2	7	56064002	56080670	+	4101	protein_coding	sulfatase modifying factor 2 [Source:HGNC Symbol;Acc:HGNC:20415]	-
ENSG00000204531		16.8858	60.7211	22.6762	47.2452	17.4719	28.0433	93.0488	71.1971	36.6214	70.7992	95.5106	127.794	195.097	POU5F1	6	31164337	31180731	-	2896	protein_coding	POU class 5 homeobox 1 [Source:HGNC Symbol;Acc:HGNC:9221]	Pou
ENSG00000078808		70.4245	49.8615	80.1084	51.0668	94.6092	63.3539	44.985	46.2715	45.4473	48.5127	42.1663	43.8577	34.4055	SDF4	1	1216908	1232031	-	4709	protein_coding	stromal cell derived factor 4 [Source:HGNC Symbol;Acc:HGNC:24188]	-
ENSG00000184232		66.9332	62.5181	59.8968	72.5946	64.7559	47.9477	52.4333	27.2209	6.95527	21.7345	59.8549	59.3028	37.701	OAF	11	120210767	120230332	+	3176	protein_coding	out at first homolog [Source:HGNC Symbol;Acc:HGNC:28752]	-
ENSG00000089693		54.796	67.5765	68.1252	52.2057	69.5065	61.4195	48.9746	46.9939	45.3254	38.3327	53.4014	65.7032	50.7978	MLF2	12	6747996	6767475	-	3781	protein_coding	myeloid leukemia factor 2 [Source:HGNC Symbol;Acc:HGNC:7126]	-
ENSG00000175602		87.595	60.5304	101.892	51.1079	92.194	60.1271	65.2753	27.8646	11.4945	37.6529	33.1604	48.8179	47.5207	CCDC85B	11	65890112	65891635	+	1524	protein_coding	coiled-coil domain containing 85B [Source:HGNC Symbol;Acc:HGNC:24926]	-
ENSG00000180992		60.8386	70.4265	71.9147	34.0208	82.4886	52.9499	30.3978	46.4706	59.3816	56.7533	36.6428	55.8221	43.5979	MRPL14	6	44113454	44127457	-	959	protein_coding	mitochondrial ribosomal protein L14 [Source:HGNC Symbol;Acc:HGNC:14279]	-
ENSG00000168394		42.861	68.6147	36.0702	35.5824	35.752	54.8019	20.2104	58.4344	73.0251	26.7604	53.4556	39.8964	17.7913	TAP1	6	32845209	32853978	-	4805	protein_coding	transporter 1, ATP binding cassette subfamily B member [Source:HGNC Symbol;Acc:HGNC:43]	-
ENSG00000204389		54.2615	77.5026	70.5779	34.9223	99.3304	50.7159	23.114	74.9003	72.2958	52.0287	40.1616	66.9553	33.9404	HSPA1A	6	31815464	31817946	+	2483	protein_coding	heat shock protein family A (Hsp70) member 1A [Source:HGNC Symbol;Acc:HGNC:5232]	-
ENSG00000173457		61.1669	61.889	89.9561	50.6827	73.0028	56.234	50.384	30.1311	32.328	55.6	29.0798	45.6636	47.763	PPP1R14B	11	64244480	64246941	-	1655	protein_coding	protein phosphatase 1 regulatory inhibitor subunit 14B [Source:HGNC Symbol;Acc:HGNC:9057]	-
ENSG00000138029		43.6534	61.5948	54.3125	44.8465	67.9338	49.4666	30.6925	71.8692	82.1214	48.9767	59.6282	53.4555	52.9651	HADHB	2	26243170	26290468	+	4280	protein_coding	hydroxyacyl-CoA dehydrogenase trifunctional multienzyme complex subunit beta [Source:HGNC Symbol;Acc:HGNC:4803]	-
ENSG00000007255		70.7875	64.6961	109.712	31.291	96.6258	55.0755	22.9129	49.5097	51.2985	42.7487	44.0882	52.4014	36.3104	TRAPPC6A	19	45162928	45178237	-	933	protein_coding	trafficking protein particle complex 6A [Source:HGNC Symbol;Acc:HGNC:23069]	-
ENSG00000175899		42.4644	26.384	71.0814	49.2459	91.0989	111.487	33.7243	95.0422	25.7841	57.7594	34.0853	43.654	16.4462	A2M	12	9067664	9116229	-	6384	protein_coding	alpha-2-macroglobulin [Source:HGNC Symbol;Acc:HGNC:7]	-
ENSG00000010256		55.2356	52.905	87.1704	41.3723	83.7488	57.997	36.3343	50.4477	53.5278	54.9509	40.8764	49.1452	38.7035	UQCRC1	3	48599002	48610976	-	3236	protein_coding	ubiquinol-cytochrome c reductase core protein 1 [Source:HGNC Symbol;Acc:HGNC:12585]	-
ENSG00000140105		37.5194	73.8313	30.3994	29.581	58.9105	64.8729	20.5084	59.7403	36.8917	22.6535	62.6358	62.3878	35.4489	WARS	14	100333788	100376805	-	6358	protein_coding	tryptophanyl-tRNA synthetase [Source:HGNC Symbol;Acc:HGNC:12729]	-
ENSG00000174903		55.7882	45.4943	70.3369	42.5807	84.826	63.4859	31.3799	75.5857	69.6779	39.2043	44.0944	40.5256	20.8788	RAB1B	11	66268533	66277492	+	2007	protein_coding	RAB1B, member RAS oncogene family [Source:HGNC Symbol;Acc:HGNC:18370]	-
ENSG00000177666		37.9549	34.4908	72.2044	48.4013	65.9125	52.71	109.612	50.2105	64.697	41.9693	51.1636	45.7787	138.327	PNPLA2	11	818902	825573	+	3843	protein_coding	patatin like phospholipase domain containing 2 [Source:HGNC Symbol;Acc:HGNC:30802]	-
ENSG00000262198		1.72949	19.8118	26.1507	105.769	9.38769	40.2436	442.879	42.9802	34.8169	3.81636	4.6207	134.062	3.66926	AL157931.1	13	22918591	22924602	+	585	lincRNA	novel transcript	-
ENSG00000115677		54.0674	48.5259	64.5359	50.3361	65.6566	68.1285	39.8783	58.537	63.6858	49.8489	46.5205	54.2076	38.0983	HDLBP	2	241227264	241317061	-	12182	protein_coding	high density lipoprotein binding protein [Source:HGNC Symbol;Acc:HGNC:4857]	-
ENSG00000065054		43.8266	59.7102	94.2275	44.9395	94.0359	55.3521	35.5327	57.8885	58.5954	41.7279	51.1654	63.975	63.0416	SLC9A3R2	16	2025356	2039026	+	3550	protein_coding	SLC9A3 regulator 2 [Source:HGNC Symbol;Acc:HGNC:11076]	-
ENSG00000112977		40.7222	54.4033	66.7394	35.4095	71.179	66.4699	25.8216	68.7028	79.0282	60.0884	47.4337	39.5283	22.8805	DAP	5	10679230	10761272	-	3361	protein_coding	death associated protein [Source:HGNC Symbol;Acc:HGNC:2672]	-
ENSG00000066322		47.7333	48.1778	75.9796	37.6948	83.3653	63.9315	33.576	56.5744	72.409	62.554	42.2852	51.4315	43.8528	ELOVL1	1	43363397	43368074	-	2507	protein_coding	ELOVL fatty acid elongase 1 [Source:HGNC Symbol;Acc:HGNC:14418]	-
ENSG00000147140		51.4499	53.8959	53.386	54.8894	50.9783	55.7806	46.6969	50.7061	48.3962	48.4702	50.5684	49.6916	41.0553	NONO	X	71283192	71301168	+	5292	protein_coding	non-POU domain containing octamer binding [Source:HGNC Symbol;Acc:HGNC:7871]	-
ENSG00000211895		5.65245	15.6802	103.777	0.383034	0.781084	5.62203	0.683346	0.406053	0	0.254598	0.247946	0.19669	0.131261	IGHA1	14	105703995	105708665	-	1422	IG_C_gene	immunoglobulin heavy constant alpha 1 [Source:HGNC Symbol;Acc:HGNC:5478]	-
ENSG00000143933		51.1143	68.4582	55.2726	56.666	62.555	42.6343	35.9172	53.7417	61.705	57.5962	46.7852	47.5211	47.616	CALM2	2	47160082	47176601	-	6466	protein_coding	calmodulin 2 [Source:HGNC Symbol;Acc:HGNC:1445]	-
ENSG00000140254		36.3141	64.0968	39.5421	37.4143	40.529	40.925	51.4291	66.9651	56.509	39.5995	114.668	99.1143	125.907	DUOXA1	15	45117367	45129938	-	3721	protein_coding	dual oxidase maturation factor 1 [Source:HGNC Symbol;Acc:HGNC:26507]	-
ENSG00000185641		37.6731	68.1377	85.6956	75.9331	70.308	41.6835	62.3605	29.8343	25.1536	40.4422	45.8448	53.3893	50.7918	AC034236.1	5	116051917	116052289	-	373	processed_pseudogene	ribosomal protein S25 (RPS25) pseudogene	-
ENSG00000124702		48.0791	58.0742	79.6828	47.6152	79.1873	50.3011	39.7362	56.4693	55.1757	41.3621	50.0608	50.536	43.3583	KLHDC3	6	43014103	43021298	+	2019	protein_coding	kelch domain containing 3 [Source:HGNC Symbol;Acc:HGNC:20704]	-
ENSG00000167608		48.0029	42.9615	79.4508	34.9182	78.8752	74.4731	27.0142	65.1601	87.4627	52.1814	52.1039	39.9719	46.8767	TMC4	19	54160108	54173250	-	3062	protein_coding	transmembrane channel like 4 [Source:HGNC Symbol;Acc:HGNC:22998]	-
ENSG00000204227		42.9756	56.1783	54.0807	46.3183	51.625	40.608	85.2524	40.1049	35.3415	35.779	79.1591	67.0157	91.8381	RING1	6	33208495	33212722	+	1818	protein_coding	ring finger protein 1 [Source:HGNC Symbol;Acc:HGNC:10018]	-
ENSG00000081154		48.6523	60.1405	57.0956	47.2156	63.3169	43.1017	35.3978	60.5802	80.2091	77.185	40.2553	42.7385	48.288	PCNP	3	101574095	101594437	+	3102	protein_coding	PEST proteolytic signal containing nuclear protein [Source:HGNC Symbol;Acc:HGNC:30023]	-
ENSG00000233913		59.5198	29.0055	99.4039	57.2541	68.498	50.1768	25.7053	45.0857	33.4194	45.0911	17.5834	178.917	15.7715	RPL10P9	5	168616352	168616996	+	645	processed_pseudogene	ribosomal protein L10 pseudogene 9 [Source:HGNC Symbol;Acc:HGNC:35579]	-
ENSG00000115129		49.7657	46.7194	64.8506	38.3062	61.759	52.6784	43.3952	46.5204	80.1343	58.304	78.9695	57.9227	58.3292	TP53I3	2	24077433	24085861	-	2312	protein_coding	tumor protein p53 inducible protein 3 [Source:HGNC Symbol;Acc:HGNC:19373]	-
ENSG00000111639		52.2219	68.4665	64.7137	31.8868	65.7238	44.1859	40.3708	41.4923	52.3369	57.3441	44.1009	48.7976	49.1605	MRPL51	12	6491886	6493841	-	1551	protein_coding	mitochondrial ribosomal protein L51 [Source:HGNC Symbol;Acc:HGNC:14044]	-
ENSG00000128311		44.1948	55.7339	107.039	36.0773	95.3459	64.3569	22.1671	47.722	64.6238	68.0029	31.9451	45.5134	33.2449	TST	22	37010859	37020183	-	1937	protein_coding	thiosulfate sulfurtransferase [Source:HGNC Symbol;Acc:HGNC:12388]	-
ENSG00000260032		54.6081	46.303	43.4697	54.0491	47.0622	59.224	41.0532	55.8146	64.6535	62.9504	40.7127	37.97	37.6523	NORAD	20	36045622	36050960	-	5339	lincRNA	non-coding RNA activated by DNA damage [Source:HGNC Symbol;Acc:HGNC:44311]	-
ENSG00000100201		38.3645	53.5461	32.1485	51.928	36.2023	41.493	74.7199	66.8079	49.6559	49.3283	96.0319	60.7631	82.0379	DDX17	22	38483440	38507660	-	9995	protein_coding	DEAD-box helicase 17 [Source:HGNC Symbol;Acc:HGNC:2740]	-
ENSG00000140263		82.9025	38.2087	81.7053	38.9735	82.705	33.9992	10.1467	91.091	93.7629	20.1818	51.0636	68.2091	45.186	SORD	15	45023104	45077185	+	6159	protein_coding	sorbitol dehydrogenase [Source:HGNC Symbol;Acc:HGNC:11184]	-
ENSG00000099849		38.6601	71.3679	70.7722	36.6103	63.8846	40.7315	66.6301	38.3365	52.9001	50.2912	72.6523	70.0581	75.6876	RASSF7	11	560404	564021	+	2492	protein_coding	Ras association domain family member 7 [Source:HGNC Symbol;Acc:HGNC:1166]	-
ENSG00000142694		56.9045	69.8112	68.8635	55.1421	70.4698	37.0599	55.5668	34.1997	28.0971	26.3083	108.841	50.3957	42.7716	EVA1B	1	36322031	36324154	-	1211	protein_coding	eva-1 homolog B [Source:HGNC Symbol;Acc:HGNC:25558]	-
ENSG00000184983		54.819	74.7032	60.4749	40.4274	63.318	48.0092	39.1586	43.8541	44.1168	53.4364	39.715	56.8869	57.6042	NDUFA6	22	42085525	42090955	-	1416	protein_coding	NADH:ubiquinone oxidoreductase subunit A6 [Source:HGNC Symbol;Acc:HGNC:7690]	-
ENSG00000266472		53.6736	86.1505	60.255	49.4887	63.3225	43.0729	49.4075	33.5549	31.8439	38.6821	44.9766	69.8126	91.45	MRPS21	1	150293720	150308979	+	1641	protein_coding	mitochondrial ribosomal protein S21 [Source:HGNC Symbol;Acc:HGNC:14046]	-
ENSG00000134996		57.018	58.3412	68.5526	46.5389	67.5534	54.215	42.4528	64.0723	69.7362	50.2755	31.186	42.6644	38.4203	OSTF1	9	75088543	75147265	+	1319	protein_coding	osteoclast stimulating factor 1 [Source:HGNC Symbol;Acc:HGNC:8510]	-
ENSG00000180817		50.3168	69.572	65.1341	39.8999	68.0778	35.9745	31.5583	50.2887	55.2704	42.498	65.6498	54.5108	37.2693	PPA1	10	70202830	70233911	-	5171	protein_coding	pyrophosphatase (inorganic) 1 [Source:HGNC Symbol;Acc:HGNC:9226]	-
ENSG00000137207		52.7655	51.278	69.154	43.3706	82.0586	58.5839	31.9476	57.7183	69.0289	53.5014	41.3633	47.602	32.2502	YIPF3	6	43511827	43516990	-	3053	protein_coding	Yip1 domain family member 3 [Source:HGNC Symbol;Acc:HGNC:21023]	-
ENSG00000016402		50.0052	45.3988	62.0299	35.7781	61.2621	41.6715	22.2642	79.1035	104.527	86.3636	45.4452	48.2753	34.8446	IL20RA	6	136999971	137045180	-	4730	protein_coding	interleukin 20 receptor subunit alpha [Source:HGNC Symbol;Acc:HGNC:6003]	-
ENSG00000152661		70.141	30.2864	43.9304	58.3135	21.6051	46.5244	100.432	35.5121	6.66368	65.0955	16.3394	25.2896	22.2584	GJA1	6	121435577	121449727	+	3413	protein_coding	gap junction protein alpha 1 [Source:HGNC Symbol;Acc:HGNC:4274]	-
ENSG00000071127		59.8564	46.3093	70.2601	43.8272	64.5753	72.576	32.853	58.7889	73.4626	52.0215	33.0567	42.8742	35.7472	WDR1	4	10074339	10116949	-	7827	protein_coding	WD repeat domain 1 [Source:HGNC Symbol;Acc:HGNC:12754]	-
ENSG00000232112		42.7854	111.569	51.9778	46.8162	65.4979	27.7851	36.8446	31.4304	35.191	49.1088	32.0386	61.8322	89.3118	TMA7	3	48440257	48444208	+	1139	protein_coding	translation machinery associated 7 homolog [Source:HGNC Symbol;Acc:HGNC:26932]	-
ENSG00000126254		58.3486	68.486	87.1925	47.9491	80.0551	63.6572	31.9905	39.3092	40.1889	36.1601	39.5307	58.4491	39.3445	RBM42	19	35629030	35637686	+	2206	protein_coding	RNA binding motif protein 42 [Source:HGNC Symbol;Acc:HGNC:28117]	-
ENSG00000197982		51.497	74.6803	78.8008	28.1004	73.7093	48.1161	24.5815	48.5623	62.8683	60.2586	68.4825	59.3989	36.31	C1orf122	1	37806979	37809454	+	2231	protein_coding	chromosome 1 open reading frame 122 [Source:HGNC Symbol;Acc:HGNC:24789]	-
ENSG00000259781		51.9448	45.8087	51.4059	51.1791	56.3565	50.8672	49.3568	36.8091	41.2729	49.3179	45.4824	49.8773	44.0629	HMGB1P6	15	71164770	71165415	-	646	processed_pseudogene	high mobility group box 1 pseudogene 6 [Source:HGNC Symbol;Acc:HGNC:4998]	-
ENSG00000198535		20.0196	17.0945	110.187	16.3165	37.0234	54.4624	19.4626	60.5824	62.3291	173.137	4.94669	9.25547	25.14	C2CD4A	15	62066977	62070917	+	3445	protein_coding	C2 calcium dependent domain containing 4A [Source:HGNC Symbol;Acc:HGNC:33627]	-
ENSG00000264281		51.164	41.484	108.43	85.8909	81.4831	70.6854	56.0606	25.5728	28.1682	37.1321	42.189	24.3836	31.1089	AC016596.1	5	55944656	55944733	+	78	processed_pseudogene	ribosomal protein L41 (RPL41) pseudogene	-
ENSG00000135390		45.1385	72.9096	74.3416	47.5481	70.302	46.8596	35.0151	41.1409	41.8245	44.4044	51.8136	57.2703	45.3422	ATP5MC2	12	53632726	53677408	-	3991	protein_coding	ATP synthase membrane subunit c locus 2 [Source:HGNC Symbol;Acc:HGNC:842]	-
ENSG00000125652		56.3628	62.7136	96.8504	38.8946	91.689	54.0357	24.5016	39.7925	45.9544	44.1662	39.1351	52.1711	37.7797	ALKBH7	19	6372433	6375251	+	1455	protein_coding	alkB homolog 7 [Source:HGNC Symbol;Acc:HGNC:21306]	-
ENSG00000117616		26.898	62.6105	27.4196	53.3707	48.6462	25.2498	68.7568	64.4803	56.3619	38.4617	125.351	79.8961	112.159	RSRP1	1	25242237	25338213	-	6804	protein_coding	arginine and serine rich protein 1 [Source:HGNC Symbol;Acc:HGNC:25234]	-
ENSG00000004142		51.3057	55.7807	71.1596	41.6274	71.4808	60.2296	44.2965	49.3485	49.8626	40.5679	42.2508	51.086	39.2492	POLDIP2	17	28347177	28357522	-	2121	protein_coding	DNA polymerase delta interacting protein 2 [Source:HGNC Symbol;Acc:HGNC:23781]	-
ENSG00000168209		57.929	56.6307	44.7522	51.7414	66.383	79.6746	38.8947	48.7931	51.7929	18.7059	78.2368	63.7669	35.2356	DDIT4	10	72273920	72276036	+	2058	protein_coding	DNA damage inducible transcript 4 [Source:HGNC Symbol;Acc:HGNC:24944]	-
ENSG00000130332		53.0967	80.556	64.2386	39.391	69.0463	39.2566	56.333	36.0454	37.2096	48.4352	44.7473	54.1598	55.0727	LSM7	19	2321517	2328620	-	1698	protein_coding	LSM7 homolog, U6 small nuclear RNA and mRNA degradation associated [Source:HGNC Symbol;Acc:HGNC:20470]	-
ENSG00000077147		54.0674	61.6505	46.8946	44.8317	53.9095	45.4321	24.6153	66.2849	74.9067	54.6221	50.0443	49.094	44.8241	TM9SF3	10	96518109	96587452	-	7535	protein_coding	transmembrane 9 superfamily member 3 [Source:HGNC Symbol;Acc:HGNC:21529]	-
ENSG00000101335		54.1959	53.4721	79.5809	66.2838	48.5595	65.4736	79.656	25.7527	3.17852	23.4856	23.9761	44.9334	69.871	MYL9	20	36541484	36551447	+	2821	protein_coding	myosin light chain 9 [Source:HGNC Symbol;Acc:HGNC:15754]	-
ENSG00000197858		66.9237	44.1599	71.7785	45.084	98.7328	64.0594	40.4387	50.1786	50.9504	39.5864	44.6299	45.0694	35.4973	GPAA1	8	144082590	144086216	+	3268	protein_coding	glycosylphosphatidylinositol anchor attachment 1 [Source:HGNC Symbol;Acc:HGNC:4446]	-
ENSG00000143870		63.9111	30.499	47.5847	35.9929	63.782	59.7729	28.8778	61.6689	60.3227	46.4208	34.8911	39.6113	25.4652	PDIA6	2	10783391	10837977	-	4101	protein_coding	protein disulfide isomerase family A member 6 [Source:HGNC Symbol;Acc:HGNC:30168]	-
ENSG00000156234		67.4028	44.977	49.107	35.1317	26.0449	45.6951	148.117	55.3527	2.86326	7.88507	15.6045	54.6488	63.7831	CXCL13	4	77511753	77611834	+	1431	protein_coding	C-X-C motif chemokine ligand 13 [Source:HGNC Symbol;Acc:HGNC:10639]	-
ENSG00000175793		87.6339	35.21	58.6072	20.219	84.0038	81.3653	18.2197	37.8973	94.7406	89.8696	17.718	36.1059	18.3118	SFN	1	26863138	26864457	+	1320	protein_coding	stratifin [Source:HGNC Symbol;Acc:HGNC:10773]	-
ENSG00000005073		62.5187	59.5459	59.2495	63.0141	62.2406	46.0531	68.8668	27.2128	3.21747	19.3547	52.5227	49.6344	42.2337	HOXA11	7	27181510	27185223	-	2307	protein_coding	homeobox A11 [Source:HGNC Symbol;Acc:HGNC:5101]	Homeobox
ENSG00000149932		44.0082	59.9949	93.2559	38.54	75.3784	48.7537	39.8712	46.1355	51.7265	54.1517	41.386	42.0462	48.47	TMEM219	16	29940885	29973052	+	2428	protein_coding	transmembrane protein 219 [Source:HGNC Symbol;Acc:HGNC:25201]	-
ENSG00000107317		54.2179	137.716	21.0351	62.4035	28.2011	33.2719	116.424	18.6266	1.42376	14.1557	89.2178	97.3718	92.7071	PTGDS	9	136975092	136981742	+	2711	protein_coding	prostaglandin D2 synthase [Source:HGNC Symbol;Acc:HGNC:9592]	-
ENSG00000213639		59.7116	53.2959	63.3753	56.926	52.8997	43.9258	42.4388	45.6658	49.3094	68.0812	34.8499	37.6712	44.9297	PPP1CB	2	28751640	28802940	+	5760	protein_coding	protein phosphatase 1 catalytic subunit beta [Source:HGNC Symbol;Acc:HGNC:9282]	-
ENSG00000131165		44.2237	48.1218	83.4533	36.7587	76.0741	55.2893	36.2349	46.4701	64.3794	42.7908	81.3856	42.3202	36.8012	CHMP1A	16	89644431	89657845	-	3208	protein_coding	charged multivesicular body protein 1A [Source:HGNC Symbol;Acc:HGNC:8740]	-
ENSG00000168899		47.2864	56.1022	78.2092	48.0165	52.0618	57.4908	70.2241	35.2507	16.8937	41.4053	31.57	32.5114	48.9994	VAMP5	2	85584408	85593412	+	819	protein_coding	vesicle associated membrane protein 5 [Source:HGNC Symbol;Acc:HGNC:12646]	-
ENSG00000141756		59.8521	53.9441	45.32	55.8568	49.662	48.1283	86.7706	28.4754	2.90446	22.608	70.7414	56.1351	49.7976	FKBP10	17	41812680	41823217	+	4273	protein_coding	FK506 binding protein 10 [Source:HGNC Symbol;Acc:HGNC:18169]	-
ENSG00000133142		54.3555	72.9674	61.0763	44.3656	51.0211	45.9163	52.3147	33.5003	30.4926	44.8354	46.9313	62.6256	55.9664	TCEAL4	X	103576231	103587736	+	2518	protein_coding	transcription elongation factor A like 4 [Source:HGNC Symbol;Acc:HGNC:26121]	-
ENSG00000152795		35.587	59.6913	37.2604	46.172	38.4702	35.904	68.9172	45.5706	48.4291	54.1691	83.9061	64.5093	76.9486	HNRNPDL	4	82422564	82430408	-	5476	protein_coding	heterogeneous nuclear ribonucleoprotein D like [Source:HGNC Symbol;Acc:HGNC:5037]	-
ENSG00000135506		65.3534	45.3104	62.5125	38.8406	75.3145	57.8226	30.3838	67.064	61.5413	42.4911	40.6193	35.864	24.7174	OS9	12	57693955	57721557	+	5169	protein_coding	OS9, endoplasmic reticulum lectin [Source:HGNC Symbol;Acc:HGNC:16994]	-
ENSG00000136026		51.0634	39.6687	60.9911	37.7888	65.8272	52.4976	32.0189	49.8511	62.6134	46.2748	36.5695	40.5471	22.9597	CKAP4	12	106237877	106304279	-	3638	protein_coding	cytoskeleton associated protein 4 [Source:HGNC Symbol;Acc:HGNC:16991]	-
ENSG00000146701		55.5754	46.0508	81.3854	42.0211	86.398	53.6658	35.7622	50.8624	58.6313	55.0697	32.7144	40.0528	29.1694	MDH2	7	76048051	76067508	+	3641	protein_coding	malate dehydrogenase 2 [Source:HGNC Symbol;Acc:HGNC:6971]	-
ENSG00000149923		51.2742	60.1875	81.8403	36.5972	79.6034	56.3648	33.1207	46.2709	55.0811	45.8838	37.0978	46.7111	46.2879	PPP4C	16	30075978	30085377	+	2734	protein_coding	protein phosphatase 4 catalytic subunit [Source:HGNC Symbol;Acc:HGNC:9319]	-
ENSG00000126945		57.1944	65.3158	47.3611	43.7356	56.5149	48.3141	28.686	46.4466	54.6535	58.7926	38.4618	54.3534	50.0849	HNRNPH2	X	101408295	101414133	+	2223	protein_coding	heterogeneous nuclear ribonucleoprotein H2 [Source:HGNC Symbol;Acc:HGNC:5042]	-
ENSG00000116679		38.1669	49.7055	32.5252	38.5373	34.8801	35.3935	37.6848	61.6009	70.2783	60.1266	68.0717	70.5143	118.927	IVNS1ABP	1	185296388	185317329	-	7929	protein_coding	influenza virus NS1A binding protein [Source:HGNC Symbol;Acc:HGNC:16951]	-
ENSG00000120129		27.951	14.1325	85.8122	23.929	35.0246	28.7552	39.7061	284.219	53.764	62.8501	8.5278	10.9162	25.7007	DUSP1	5	172768090	172771195	-	2019	protein_coding	dual specificity phosphatase 1 [Source:HGNC Symbol;Acc:HGNC:3064]	-
ENSG00000188290		50.3763	56.4112	76.4275	62.7983	88.6397	60.4114	59.9175	34.9787	27.3538	48.52	39.7887	45.2814	66.3638	HES4	1	998962	1000172	-	1118	protein_coding	hes family bHLH transcription factor 4 [Source:HGNC Symbol;Acc:HGNC:24149]	bHLH
ENSG00000152082		47.5061	95.622	69.3144	38.1722	73.8428	37.9411	34.6659	31.0322	22.2476	30.6519	34.8371	66.8183	72.5018	MZT2B	2	130181737	130190729	+	1815	protein_coding	mitotic spindle organizing protein 2B [Source:HGNC Symbol;Acc:HGNC:25886]	-
ENSG00000253683		43.3272	104.181	49.8797	27.8011	50.7786	31.0132	38.5903	22.4183	30.9279	37.7123	41.93	71.9629	91.8685	AC027309.2	5	172656522	172656713	-	192	processed_pseudogene	coiled-coil domain containing 72 (CCDC72) pseudogene	-
ENSG00000124145		49.1312	43.3415	79.6088	35.6654	76.8427	60.072	15.2935	56.4088	92.1516	65.7895	23.4558	35.901	38.7165	SDC4	20	45325288	45348424	-	2613	protein_coding	syndecan 4 [Source:HGNC Symbol;Acc:HGNC:10661]	-
ENSG00000167460		50.6734	42.0111	48.2906	56.2973	42.3476	60.9023	57.6648	51.78	30.1173	45.4645	32.2681	40.8718	46.0904	TPM4	19	16067021	16103005	+	8632	protein_coding	tropomyosin 4 [Source:HGNC Symbol;Acc:HGNC:12013]	-
ENSG00000123416		49.8861	32.0168	51.4693	44.6224	63.9156	72.5358	26.101	66.5764	67.4231	37.075	28.0005	32.7744	22.6397	TUBA1B	12	49127782	49131397	-	3574	protein_coding	tubulin alpha 1b [Source:HGNC Symbol;Acc:HGNC:18809]	-
ENSG00000102007		49.6602	38.1786	109.497	35.0482	59.0521	48.496	29.2028	36.4855	62.7708	84.7304	21.3643	32.9334	26.2687	PLP2	X	49171926	49175239	+	1279	protein_coding	proteolipid protein 2 [Source:HGNC Symbol;Acc:HGNC:9087]	-
ENSG00000198356		57.8075	52.9914	71.6363	39.5647	67.7567	50.7626	32.094	46.1366	49.9279	47.9942	30.1642	45.137	29.3765	ASNA1	19	12737139	12748323	+	1652	protein_coding	arsA arsenite transporter, ATP-binding, homolog 1 (bacterial) [Source:HGNC Symbol;Acc:HGNC:752]	-
ENSG00000233493		87.6288	21.356	119.338	35.894	165.248	86.3959	2.79369	50.1819	66.151	62.1499	5.34746	15.3272	10.7326	TMEM238	19	55379245	55384598	-	1000	protein_coding	transmembrane protein 238 [Source:HGNC Symbol;Acc:HGNC:40042]	-
ENSG00000109062		70.485	56.6209	60.173	38.5625	90.2261	79.0223	13.8255	48.07	76.388	38.6278	26.6529	45.1859	39.8302	SLC9A3R1	17	74748652	74769353	+	2315	protein_coding	SLC9A3 regulator 1 [Source:HGNC Symbol;Acc:HGNC:11075]	-
ENSG00000117362		49.9288	46.1778	64.0678	37.3728	63.358	52.9756	30.8645	52.8845	63.6903	51.7744	36.395	42.0708	26.3615	APH1A	1	150265399	150269580	-	3473	protein_coding	aph-1 homolog A, gamma-secretase subunit [Source:HGNC Symbol;Acc:HGNC:29509]	-
ENSG00000108639		49.71	54.153	77.6507	27.9423	84.1977	53.6189	14.5495	46.8481	82.8631	58.2958	35.3387	44.0343	23.5951	SYNGR2	17	78168558	78173527	+	4074	protein_coding	synaptogyrin 2 [Source:HGNC Symbol;Acc:HGNC:11499]	-
ENSG00000132746		62.3765	50.5572	53.7294	37.4116	75.6299	89.8515	20.3317	43.2913	73.7176	41.986	51.8243	55.956	53.717	ALDH3B2	11	67662162	67681200	-	3235	protein_coding	aldehyde dehydrogenase 3 family member B2 [Source:HGNC Symbol;Acc:HGNC:411]	-
ENSG00000068366		82.0037	85.1526	38.8055	53.4231	43.2468	58.8389	11.55	46.0436	56.0214	54.2728	41.3037	54.1337	42.8299	ACSL4	X	109624244	109733403	-	6415	protein_coding	acyl-CoA synthetase long chain family member 4 [Source:HGNC Symbol;Acc:HGNC:3571]	-
ENSG00000152558		46.7737	46.7667	53.2884	36.4054	48.1083	45.3819	18.9764	58.8511	93.909	80.1933	31.0571	31.695	29.2613	TMEM123	11	102396332	102470384	-	4647	protein_coding	transmembrane protein 123 [Source:HGNC Symbol;Acc:HGNC:30138]	-
ENSG00000143321		50.8501	41.7557	62.6693	43.254	59.5801	52.6171	39.7152	42.7081	58.9376	51.6553	36.6702	37.2825	27.7364	HDGF	1	156742107	156766925	-	3745	protein_coding	heparin binding growth factor [Source:HGNC Symbol;Acc:HGNC:4856]	-
ENSG00000167641		72.8349	90.3055	57.2574	58.0236	55.9914	53.7388	74.8938	27.4523	4.15394	18.1703	35.5085	61.2308	74.7982	PPP1R14A	19	38251237	38256591	-	1501	protein_coding	protein phosphatase 1 regulatory inhibitor subunit 14A [Source:HGNC Symbol;Acc:HGNC:14871]	-
ENSG00000198959		62.0348	32.7324	54.3485	69.6906	24.1186	42.236	108.216	29.7143	3.79078	28.105	18.1789	24.9831	25.7125	TGM2	20	38127387	38166578	-	8036	protein_coding	transglutaminase 2 [Source:HGNC Symbol;Acc:HGNC:11778]	-
ENSG00000065518		54.6313	69.6078	52.4102	42.7897	59.125	44.2186	31.5718	38.931	47.0274	52.7693	40.3161	61.4764	52.4685	NDUFB4	3	120596309	120602500	+	1889	protein_coding	NADH:ubiquinone oxidoreductase subunit B4 [Source:HGNC Symbol;Acc:HGNC:7699]	-
ENSG00000163520		86.3449	45.2242	59.939	64.8583	36.6746	71.9889	76.8872	39.5105	1.7153	61.857	24.4847	26.2256	22.4589	FBLN2	3	13549131	13638422	+	4812	protein_coding	fibulin 2 [Source:HGNC Symbol;Acc:HGNC:3601]	-
ENSG00000144659		58.9689	66.0012	50.9581	34.9573	90.0291	53.2004	21.0141	57.8609	59.25	23.0173	54.0327	52.1585	106.044	SLC25A38	3	39383324	39397351	+	2708	protein_coding	solute carrier family 25 member 38 [Source:HGNC Symbol;Acc:HGNC:26054]	-
ENSG00000108828		49.5134	39.1372	66.5396	52.0093	71.3289	62.4733	35.9086	48.4283	60.7385	66.0273	22.844	32.4672	30.7091	VAT1	17	43014605	43025123	-	3501	protein_coding	vesicle amine transport 1 [Source:HGNC Symbol;Acc:HGNC:16919]	-
ENSG00000131401		48.1366	34.6847	108.561	30.206	18.6567	12.8695	10.4339	14.9114	60.2188	95.1572	35.9637	35.3743	29.7281	NAPSB	19	50333796	50344767	-	1915	transcribed_unprocessed_pseudogene	napsin B aspartic peptidase, pseudogene [Source:HGNC Symbol;Acc:HGNC:13396]	-
ENSG00000160213		60.9078	67.8772	65.222	32.4036	72.902	66.2036	25.6974	43.5673	62.8071	62.1338	24.2669	45.4476	47.3393	CSTB	21	43772511	43776445	-	3935	protein_coding	cystatin B [Source:HGNC Symbol;Acc:HGNC:2482]	-
ENSG00000185896		59.9888	43.0039	62.5778	41.522	69.0062	59.2176	25.7893	53.772	60.7681	58.4262	28.9772	35.7719	25.6124	LAMP1	13	113297241	113323672	+	5739	protein_coding	lysosomal associated membrane protein 1 [Source:HGNC Symbol;Acc:HGNC:6499]	-
ENSG00000049449		37.9451	86.7314	32.7633	33.8805	46.4211	29.6607	34.2569	25.3756	43.0088	35.1197	54.0496	51.6671	50.5062	RCN1	11	32090904	32105755	+	4675	protein_coding	reticulocalbin 1 [Source:HGNC Symbol;Acc:HGNC:9934]	-
ENSG00000172336		56.379	71.8725	65.7125	31.3684	85.8757	49.052	22.6824	41.0688	50.4863	39.2086	36.8757	63.5256	41.1847	POP7	7	100706053	100707495	+	988	protein_coding	POP7 homolog, ribonuclease P/MRP subunit [Source:HGNC Symbol;Acc:HGNC:19949]	-
ENSG00000240376		14.6553	83.5244	30.4512	18.8774	21.0917	15.5148	90.0847	32.7968	22.5631	35.9736	53.9987	54.5158	59.0525	AC010343.1	5	33162179	33162807	+	629	processed_pseudogene	ribosomal protein S8 (RPS8) pseudogene	-
ENSG00000100234		74.0245	50.1662	53.1223	82.5354	47.0802	46.223	89.3371	51.7275	2.54142	28.3281	35.6435	32.3383	35.2789	TIMP3	22	32801701	32863043	+	4603	protein_coding	TIMP metallopeptidase inhibitor 3 [Source:HGNC Symbol;Acc:HGNC:11822]	-
ENSG00000117472		34.1146	24.7909	85.0021	32.9199	45.8228	27.8702	14.5285	17.7042	39.5542	172.629	28.3882	26.9764	24.1403	TSPAN1	1	46175073	46185958	+	2366	protein_coding	tetraspanin 1 [Source:HGNC Symbol;Acc:HGNC:20657]	-
ENSG00000023734		47.7682	52.2329	46.4087	42.4703	57.938	42.043	36.2581	52.4203	60.4021	60.0941	43.8798	43.5163	44.6584	STRAP	12	15882391	15903478	+	2211	protein_coding	serine/threonine kinase receptor associated protein [Source:HGNC Symbol;Acc:HGNC:30796]	-
ENSG00000013275		45.3528	71.9193	50.2816	35.2544	56.5872	50.9077	30.2771	45.2126	52.2667	38.9036	44.6079	65.6876	48.5596	PSMC4	19	39971005	39981441	+	2387	protein_coding	proteasome 26S subunit, ATPase 4 [Source:HGNC Symbol;Acc:HGNC:9551]	-
ENSG00000162368		36.9068	43.2209	68.5456	34.8427	44.8345	41.7095	25.7054	58.2814	78.1661	65.4256	29.0453	36.7298	29.2557	CMPK1	1	47333797	47378839	+	3844	protein_coding	cytidine/uridine monophosphate kinase 1 [Source:HGNC Symbol;Acc:HGNC:18170]	-
ENSG00000173660		50.0605	58.2469	50.8808	47.04	54.2115	30.2301	52.8389	33.7392	22.3103	31.0698	41.5683	55.2633	53.9545	UQCRH	1	46303631	46316776	+	1408	protein_coding	ubiquinol-cytochrome c reductase hinge protein [Source:HGNC Symbol;Acc:HGNC:12590]	-
ENSG00000100299		53.5436	44.6657	62.6755	38.0269	84.8978	57.8613	35.3167	54.7473	54.2576	44.1435	60.1261	53.5158	46.7589	ARSA	22	50622754	50628173	-	2932	protein_coding	arylsulfatase A [Source:HGNC Symbol;Acc:HGNC:713]	-
ENSG00000265982		34.5447	43.5111	36.2762	72.0559	51.4213	41.9253	106.914	48.664	35.8764	50.9116	70.3935	59.4349	96.2432	AC103810.3	17	64778842	64778937	-	96	unprocessed_pseudogene	Rho GTPase-activating protein 27-like protein pseudogene	-
ENSG00000143314		45.5967	71.9519	62.8848	36.0224	63.9991	42.2536	39.055	35.4589	34.0174	32.1812	43.1971	59.14	53.7386	MRPL24	1	156737303	156741590	-	1695	protein_coding	mitochondrial ribosomal protein L24 [Source:HGNC Symbol;Acc:HGNC:14037]	-
ENSG00000165092		48.1786	50.861	37.9369	60.069	40.1552	43.9877	64.0578	28.6502	6.54468	28.5708	23.8642	42.0768	60.1432	ALDH1A1	9	72900662	73080442	-	2849	protein_coding	aldehyde dehydrogenase 1 family member A1 [Source:HGNC Symbol;Acc:HGNC:402]	-
ENSG00000198171		53.8765	44.5093	71.896	29.9095	76.7278	55.5259	22.2774	52.291	65.2808	55.7615	34.5779	42.4731	28.1712	DDRGK1	20	3190350	3204685	-	1832	protein_coding	DDRGK domain containing 1 [Source:HGNC Symbol;Acc:HGNC:16110]	-
ENSG00000110107		45.4345	53.7627	64.9122	39.374	63.17	47.9685	33.3706	43.1393	42.9047	35.424	33.4901	43.93	38.6391	PRPF19	11	60890730	60906588	-	2739	protein_coding	pre-mRNA processing factor 19 [Source:HGNC Symbol;Acc:HGNC:17896]	-
ENSG00000008394		24.7347	32.1836	83.2095	21.0988	43.6916	34.9779	19.8686	31.2198	82.7431	239.526	15.4727	29.7438	20.0703	MGST1	12	16347142	16609259	+	7440	protein_coding	microsomal glutathione S-transferase 1 [Source:HGNC Symbol;Acc:HGNC:7061]	-
ENSG00000198483		49.0883	67.054	50.7783	17.9938	48.1829	38.1335	41.6982	49.7288	54.7024	44.0841	59.7942	75.4832	111.254	ANKRD35	1	145866560	145885866	-	3363	protein_coding	ankyrin repeat domain 35 [Source:HGNC Symbol;Acc:HGNC:26323]	-
ENSG00000119333		48.1138	47.8969	74.033	37.6294	78.8382	47.597	38.7157	36.7884	50.5792	44.4901	40.9808	45.8423	53.4729	WDR34	9	128633661	128656787	-	2604	protein_coding	WD repeat domain 34 [Source:HGNC Symbol;Acc:HGNC:28296]	-
ENSG00000125817		55.6541	46.299	69.5889	41.867	69.6578	53.6009	37.6797	41.5496	42.6962	44.4474	31.6784	40.6541	38.6452	CENPB	20	3783851	3786690	-	2840	protein_coding	centromere protein B [Source:HGNC Symbol;Acc:HGNC:1852]	-
ENSG00000120742		50.9464	56.6616	52.7952	38.5925	68.5558	47.6612	21.1565	53.0852	56.6021	40.9369	47.2703	52.8727	38.9741	SERP1	3	150541994	150603228	-	5747	protein_coding	stress associated endoplasmic reticulum protein 1 [Source:HGNC Symbol;Acc:HGNC:10759]	-
ENSG00000111907		37.8472	51.8139	67.2888	29.9696	89.8733	53.4359	29.2027	77.7939	91.4922	41.0739	37.1768	53.8691	42.6268	TPD52L1	6	125119049	125264407	+	7595	protein_coding	tumor protein D52 like 1 [Source:HGNC Symbol;Acc:HGNC:12006]	-
ENSG00000100612		54.7893	87.0342	38.3312	35.7694	62.1426	45.2722	12.6962	57.2429	78.8341	32.009	61.1876	61.3122	24.4236	DHRS7	14	60144120	60169856	-	3248	protein_coding	dehydrogenase/reductase 7 [Source:HGNC Symbol;Acc:HGNC:21524]	-
ENSG00000124942		48.0045	38.2097	49.8875	42.172	40.9733	66.3145	35.5502	72.7357	87.6553	63.793	29.1477	41.495	37.2923	AHNAK	11	62433542	62556235	-	19465	protein_coding	AHNAK nucleoprotein [Source:HGNC Symbol;Acc:HGNC:347]	-
ENSG00000101161		48.0097	55.4496	67.0091	40.2422	62.5773	50.8057	32.5608	43.6107	46.8771	45.2944	42.335	48.5329	47.0926	PRPF6	20	63981135	64033100	+	3044	protein_coding	pre-mRNA processing factor 6 [Source:HGNC Symbol;Acc:HGNC:15860]	-
ENSG00000203950		46.8329	52.1348	61.5978	52.9604	60.291	55.7884	52.0426	40.3749	39.5251	41.2123	41.1575	53.9488	63.4474	RTL8A	X	135050932	135052196	-	1265	protein_coding	retrotransposon Gag like 8A [Source:HGNC Symbol;Acc:HGNC:24514]	-
ENSG00000124562		48.5495	55.1923	72.5117	44.0175	80.3091	47.7948	31.4838	37.2825	39.7117	44.3216	35.7089	48.1853	35.1528	SNRPC	6	34757406	34773794	+	1277	protein_coding	small nuclear ribonucleoprotein polypeptide C [Source:HGNC Symbol;Acc:HGNC:11157]	-
ENSG00000196683		34.6366	85.5431	52.3854	30.6088	44.1912	25.4734	38.8118	40.0806	38.0842	50.622	45.2722	49.0382	53.0859	TOMM7	7	22812628	22822852	-	1751	protein_coding	translocase of outer mitochondrial membrane 7 [Source:HGNC Symbol;Acc:HGNC:21648]	-
ENSG00000180573		51.4569	49.8378	63.3435	38.0096	61.3357	51.6309	21.5185	56.1105	76.1494	72.4221	38.0482	28.1035	33.7946	HIST1H2AC	6	26124145	26139116	+	1668	protein_coding	histone cluster 1 H2A family member c [Source:HGNC Symbol;Acc:HGNC:4733]	-
ENSG00000205581		41.4016	60.0657	51.9734	40.3968	59.577	40.7944	39.9129	46.6991	48.1966	43.8533	46.6697	54.0639	46.9743	HMGN1	21	39342315	39349647	-	5102	protein_coding	high mobility group nucleosome binding domain 1 [Source:HGNC Symbol;Acc:HGNC:4984]	-
ENSG00000100353		46.9277	50.0866	63.4865	46.3977	58.1428	41.9402	42.3783	41.9674	43.9744	48.7758	40.3979	40.8614	35.7485	EIF3D	22	36510850	36529436	-	4070	protein_coding	eukaryotic translation initiation factor 3 subunit D [Source:HGNC Symbol;Acc:HGNC:3278]	-
ENSG00000042753		51.4583	59.4188	80.1433	43.5675	80.8257	51.1872	34.2154	39.5227	32.5483	33.1798	33.0716	44.1535	29.6302	AP2S1	19	46838136	46850992	-	1704	protein_coding	adaptor related protein complex 2 subunit sigma 1 [Source:HGNC Symbol;Acc:HGNC:565]	-
ENSG00000267795		46.5106	127.714	55.4466	22.7823	62.2309	43.5883	9.68546	36.6428	46.1033	37.9777	32.3832	71.5267	63.2948	SMIM22	16	4788397	4796491	+	1762	protein_coding	small integral membrane protein 22 [Source:HGNC Symbol;Acc:HGNC:48329]	-
ENSG00000104341		63.786	31.431	60.2036	37.4815	55.2397	46.4083	27.8111	33.6589	40.4173	70.8713	27.1851	27.9781	22.0399	LAPTM4B	8	97775057	97853013	+	3197	protein_coding	lysosomal protein transmembrane 4 beta [Source:HGNC Symbol;Acc:HGNC:13646]	-
ENSG00000078369		48.8593	46.189	48.4845	42.8389	50.8588	51.526	37.4502	57.6613	59.0207	44.975	32.8569	38.9052	35.283	GNB1	1	1785285	1891117	-	6417	protein_coding	G protein subunit beta 1 [Source:HGNC Symbol;Acc:HGNC:4396]	-
ENSG00000130725		50.5599	61.5309	70.0333	41.8843	62.4133	50.7383	39.4047	38.3294	42.42	42.4784	39.2183	48.2399	39.1962	UBE2M	19	58555712	58558960	-	1831	protein_coding	ubiquitin conjugating enzyme E2 M [Source:HGNC Symbol;Acc:HGNC:12491]	-
ENSG00000044115		44.3746	40.6226	56.7718	38.7255	55.3743	57.6072	27.2436	57.5623	82.7643	59.6427	27.3785	40.8929	40.8186	CTNNA1	5	138610967	138935034	+	8830	protein_coding	catenin alpha 1 [Source:HGNC Symbol;Acc:HGNC:2509]	-
ENSG00000160789		52.4745	53.6941	66.1763	46.5839	82.9338	59.468	30.7705	59.3676	48.7889	33.7937	32.6668	45.2635	37.451	LMNA	1	156082573	156140089	+	6985	protein_coding	lamin A/C [Source:HGNC Symbol;Acc:HGNC:6636]	-
ENSG00000145337		49.2287	63.4139	46.7436	42.6215	53.59	43.8727	39.1793	36.3314	39.5295	42.2511	40.8018	45.5812	43.2005	PYURF	4	88520985	88523813	-	1361	protein_coding	PIGY upstream reading frame [Source:HGNC Symbol;Acc:HGNC:44317]	-
ENSG00000184502		4.06613	1.50209	97.5156	6.72151	21.5313	16.5404	34.8888	8.04125	17.1827	474.886	0.125028	0.83313	3.77278	GAST	17	41712326	41715969	+	470	protein_coding	gastrin [Source:HGNC Symbol;Acc:HGNC:4164]	-
ENSG00000188612		46.6902	66.7005	55.862	46.4071	57.6614	41.3183	37.2463	37.7808	37.7739	47.08	34.052	47.2958	52.1711	SUMO2	17	75165586	75182983	-	3372	protein_coding	small ubiquitin-like modifier 2 [Source:HGNC Symbol;Acc:HGNC:11125]	-
ENSG00000130303		20.1928	48.9477	29.2321	13.5317	18.4179	178.214	13.5684	14.3543	5.4128	15.7994	12.1833	15.3469	6.17174	BST2	19	17402939	17405648	-	1119	protein_coding	bone marrow stromal cell antigen 2 [Source:HGNC Symbol;Acc:HGNC:1119]	-
ENSG00000105058		44.5043	49.5217	61.0547	39.525	62.0911	45.6346	34.9345	42.9824	49.0261	44.1947	34.9643	43.3591	46.2504	FAM32A	19	16185380	16192046	+	1921	protein_coding	family with sequence similarity 32 member A [Source:HGNC Symbol;Acc:HGNC:24563]	-
ENSG00000075891		48.8435	53.3756	32.8819	57.7566	40.2969	59.1971	46.8407	34.9691	25.4343	33.6542	86.6247	96.7168	122.956	PAX2	10	100735603	100829941	+	6243	protein_coding	paired box 2 [Source:HGNC Symbol;Acc:HGNC:8616]	PAX
ENSG00000143162		52.2228	45.4219	40.1211	30.2339	59.5461	43.8929	22.3449	33.3383	69.0315	55.5838	82.2972	50.5083	40.7275	CREG1	1	167529117	167553805	-	3286	protein_coding	cellular repressor of E1A stimulated genes 1 [Source:HGNC Symbol;Acc:HGNC:2351]	-
ENSG00000063244		42.0435	51.1687	43.2971	41.4826	41.372	47.0152	60.9832	39.2251	39.3953	36.5704	59.106	51.1401	50.6437	U2AF2	19	55654146	55674715	+	4115	protein_coding	U2 small nuclear RNA auxiliary factor 2 [Source:HGNC Symbol;Acc:HGNC:23156]	-
ENSG00000124767		36.7792	49.9521	54.8108	47.9137	64.2767	34.3419	26.9577	47.9387	57.3618	53.5412	33.579	44.3562	36.6641	GLO1	6	38675925	38703141	-	2352	protein_coding	glyoxalase I [Source:HGNC Symbol;Acc:HGNC:4323]	-
ENSG00000144579		42.5338	47.3692	54.3863	43.6016	52.2416	46.5851	54.4497	43.3635	43.528	38.4862	63.7234	49.9508	48.7068	CTDSP1	2	218398256	218405941	+	4727	protein_coding	CTD small phosphatase 1 [Source:HGNC Symbol;Acc:HGNC:21614]	-
ENSG00000105202		45.1374	53.1463	66.2229	41.9597	55.6572	42.2707	47.1773	31.3307	28.7753	39.2639	32.8836	48.2417	38.3529	FBL	19	39834458	39846414	-	2173	protein_coding	fibrillarin [Source:HGNC Symbol;Acc:HGNC:3599]	-
ENSG00000116685		59.9087	46.6208	67.0968	40.5891	78.4438	60.8649	22.1568	49.4038	55.6894	33.1767	41.8202	43.2029	29.0135	KIAA2013	1	11919591	11926428	-	3281	protein_coding	KIAA2013 [Source:HGNC Symbol;Acc:HGNC:28513]	-
ENSG00000180964		49.2628	62.6834	48.4474	46.3107	51.7075	38.7115	39.7593	40.3781	46.2612	47.5015	42.0768	50.9949	47.0452	TCEAL8	X	103252995	103255203	-	1222	protein_coding	transcription elongation factor A like 8 [Source:HGNC Symbol;Acc:HGNC:28683]	-
ENSG00000106244		45.8884	62.1919	55.5418	38.2646	57.4247	45.3402	37.048	40.978	41.6961	42.686	42.7856	51.7639	37.7035	PDAP1	7	99392048	99408829	-	2854	protein_coding	PDGFA associated protein 1 [Source:HGNC Symbol;Acc:HGNC:14634]	-
ENSG00000068912		41.831	58.5141	31.1418	32.9074	38.4232	32.3958	16.8935	45.12	65.7275	33.8945	70.4162	38.5442	28.6605	ERLEC1	2	53787044	53818819	+	2592	protein_coding	endoplasmic reticulum lectin 1 [Source:HGNC Symbol;Acc:HGNC:25222]	-
ENSG00000167969		47.605	49.4813	96.2621	33.6	96.9851	53.9412	20.5446	39.4579	46.6937	45.1708	21.641	40.7692	34.1102	ECI1	16	2239395	2252300	-	3234	protein_coding	enoyl-CoA delta isomerase 1 [Source:HGNC Symbol;Acc:HGNC:2703]	-
ENSG00000090273		46.7419	56.1745	63.6901	36.426	62.7427	46.1579	30.8978	38.4864	41.9996	54.5086	38.62	48.3196	36.1412	NUDC	1	26900238	26946862	+	2856	protein_coding	nuclear distribution C, dynein complex regulator [Source:HGNC Symbol;Acc:HGNC:8045]	-
ENSG00000112308		44.8552	44.6149	47.4606	45.047	44.197	45.5587	42.6331	47.4379	56.5949	61.2447	37.3418	39.241	42.5998	C6orf62	6	24704861	24720836	-	4134	protein_coding	chromosome 6 open reading frame 62 [Source:HGNC Symbol;Acc:HGNC:20998]	-
ENSG00000175061		48.6122	54.1835	73.6856	53.6415	54.6962	43.3274	43.8326	27.9145	17.677	38.8139	41.2234	43.7659	30.1406	LRRC75A-AS1	17	16438822	16478678	+	3759	processed_transcript	LRRC75A antisense RNA 1 [Source:HGNC Symbol;Acc:HGNC:28619]	-
ENSG00000183971		60.2026	42.5624	121.5	115.743	96.1509	51.2167	65.672	25.7514	5.43992	23.9189	28.3754	38.7931	22.8523	NPW	16	2009926	2020755	+	1168	protein_coding	neuropeptide W [Source:HGNC Symbol;Acc:HGNC:30509]	-
ENSG00000209082		52.4611	19.6106	6.63335	31.228	6.58193	29.4051	108.508	21.6965	61.7568	112.634	61.8973	46.9885	87.105	MT-TL1	MT	3230	3304	+	75	Mt_tRNA	mitochondrially encoded tRNA leucine 1 (UUA/G) [Source:HGNC Symbol;Acc:HGNC:7490]	-
ENSG00000102760		91.3385	28.1618	63.5134	41.3256	111.991	39.3208	24.3047	73.0405	40.5659	27.2464	29.1539	29.5955	80.847	RGCC	13	41457559	41470882	+	1032	protein_coding	regulator of cell cycle [Source:HGNC Symbol;Acc:HGNC:20369]	-
ENSG00000277443		77.2059	57.5245	43.5387	61.7807	48.5273	44.8686	39.2239	32.072	6.20902	24.4041	30.928	43.8612	39.492	MARCKS	6	113857362	113863471	+	4275	protein_coding	myristoylated alanine rich protein kinase C substrate [Source:HGNC Symbol;Acc:HGNC:6759]	-
ENSG00000159352		49.2449	59.3955	64.5298	38.9567	66.8019	46.2096	33.6466	36.9886	44.2174	41.0438	39.9326	50.8568	45.5072	PSMD4	1	151254703	151267479	+	3027	protein_coding	proteasome 26S subunit, non-ATPase 4 [Source:HGNC Symbol;Acc:HGNC:9561]	-
ENSG00000183617		46.9617	76.6046	70.7439	31.8767	67.304	38.039	22.2827	36.6865	44.0477	44.939	33.3363	50.3616	41.8714	MRPL54	19	3762664	3768575	+	1003	protein_coding	mitochondrial ribosomal protein L54 [Source:HGNC Symbol;Acc:HGNC:16685]	-
ENSG00000137547		43.0883	52.6078	69.1845	35.9915	68.1819	47.7278	28.5049	50.4201	59.93	49.8525	29.0609	29.4489	38.318	MRPL15	8	54135210	54147901	+	1191	protein_coding	mitochondrial ribosomal protein L15 [Source:HGNC Symbol;Acc:HGNC:14054]	-
ENSG00000112667		52.2512	61.8911	56.2177	28.9331	43.6876	39.6087	45.2334	24.1881	25.7478	43.155	38.1256	48.3758	36.8827	DNPH1	6	43225629	43229484	-	1250	protein_coding	2'-deoxynucleoside 5'-phosphate N-hydrolase 1 [Source:HGNC Symbol;Acc:HGNC:21218]	-
ENSG00000158435		51.3259	57.5437	45.826	40.137	66.2461	54.7784	22.3223	53.6597	63.1115	33.267	50.5372	63.7694	46.5629	CNOT11	2	101252802	101270316	+	2786	protein_coding	CCR4-NOT transcription complex subunit 11 [Source:HGNC Symbol;Acc:HGNC:25217]	-
ENSG00000116459		50.2602	55.6146	52.1509	43.0201	61.432	42.4388	30.07	40.3733	44.0578	46.8734	40.9067	44.9097	37.6286	ATP5PB	1	111448864	111462773	+	3383	protein_coding	ATP synthase peripheral stalk-membrane subunit b [Source:HGNC Symbol;Acc:HGNC:840]	-
ENSG00000188747		37.5839	55.7465	42.8421	30.3823	41.7745	39.4617	93.6682	22.6796	37.6178	53.004	83.4522	79.041	82.9262	NOXA1	9	137423350	137434406	+	1678	protein_coding	NADPH oxidase activator 1 [Source:HGNC Symbol;Acc:HGNC:10668]	-
ENSG00000164442		36.9622	17.5683	99.3531	33.4754	37.3398	34.19	49.5202	64.46	73.3192	95.2582	15.902	17.6974	12.9222	CITED2	6	139371807	139374620	-	2535	protein_coding	Cbp/p300 interacting transactivator with Glu/Asp rich carboxy-terminal domain 2 [Source:HGNC Symbol;Acc:HGNC:1987]	-
ENSG00000084754		44.7231	46.9045	55.8484	45.2011	57.9203	47.0247	29.9991	54.359	56.2669	43.0703	43.4727	40.8474	33.372	HADHA	2	26190635	26244726	-	4385	protein_coding	hydroxyacyl-CoA dehydrogenase trifunctional multienzyme complex subunit alpha [Source:HGNC Symbol;Acc:HGNC:4801]	-
ENSG00000007520		54.3091	35.8766	81.8496	38.9992	83.7469	54.8685	30.3906	42.9476	48.1072	48.7863	33.8019	33.2122	24.8521	TSR3	16	1349240	1351911	-	1243	protein_coding	TSR3, acp transferase ribosome maturation factor [Source:HGNC Symbol;Acc:HGNC:14175]	-
ENSG00000137269		33.6194	49.3409	40.8277	37.8169	53.1245	38.9669	45.0315	73.0186	87.3444	38.752	55.3313	59.0001	72.1343	LRRC1	6	53794497	53924121	+	4897	protein_coding	leucine rich repeat containing 1 [Source:HGNC Symbol;Acc:HGNC:14307]	-
ENSG00000164919		38.2972	63.4563	48.1924	44.9632	51.2402	30.6423	48.887	28.6426	36.2952	43.9461	40.7088	52.1803	61.3655	COX6C	8	99873200	99894062	-	3066	protein_coding	cytochrome c oxidase subunit 6C [Source:HGNC Symbol;Acc:HGNC:2285]	-
ENSG00000243709		88.8751	49.7784	52.5849	41.477	40.1038	79.7426	16.2188	19.5976	12.2155	106.416	21.0069	61.7663	44.7633	LEFTY1	1	225886282	225911382	-	1891	protein_coding	left-right determination factor 1 [Source:HGNC Symbol;Acc:HGNC:6552]	-
ENSG00000145050		59.1567	46.5865	47.2606	27.4966	76.8796	40.2346	27.2951	47.1168	46.8225	41.3997	49.664	57.4411	39.4769	MANF	3	51385047	51389397	+	2383	protein_coding	mesencephalic astrocyte derived neurotrophic factor [Source:HGNC Symbol;Acc:HGNC:15461]	-
ENSG00000123159		51.6002	53.0149	71.81	30.9017	76.9236	58.8103	28.1913	47.8571	62.2035	42.3737	37.4285	40.8328	39.0543	GIPC1	19	14477760	14496149	-	4440	protein_coding	GIPC PDZ domain containing family member 1 [Source:HGNC Symbol;Acc:HGNC:1226]	-
ENSG00000100348		49.4085	55.9907	70.985	40.917	70.8862	48.0344	27.2555	43.7344	43.5658	36.8514	36.0032	42.5134	36.3747	TXN2	22	36467036	36482030	-	2050	protein_coding	thioredoxin 2 [Source:HGNC Symbol;Acc:HGNC:17772]	-
ENSG00000167978		30.0235	32.7065	19.8901	39.8467	17.4707	40.3888	102.855	47.5613	36.141	38.9165	125.159	65.0089	66.1786	SRRM2	16	2752329	2772538	+	13266	protein_coding	serine/arginine repetitive matrix 2 [Source:HGNC Symbol;Acc:HGNC:16639]	-
ENSG00000095397		21.2379	32.1548	18.0212	41.1208	18.4716	26.8411	85.8384	54.4806	87.8508	19.1297	116.053	75.8837	103.128	WHRN	9	114402080	114505450	-	5542	protein_coding	whirlin [Source:HGNC Symbol;Acc:HGNC:16361]	-
ENSG00000150201		53.4897	35.2849	29.2515	34.8407	132.962	107.736	26.2904	71.8505	40.4254	23.8586	31.5488	77.1779	77.5278	FXYD4	10	43371642	43376335	+	827	protein_coding	FXYD domain containing ion transport regulator 4 [Source:HGNC Symbol;Acc:HGNC:4028]	-
ENSG00000186834		41.0633	61.6264	40.4047	38.1877	52.6726	47.4464	37.924	40.8122	49.3692	35.3825	52.3809	61.5792	69.8655	HEXIM1	17	45148502	45152101	+	3600	protein_coding	hexamethylene bisacetamide inducible 1 [Source:HGNC Symbol;Acc:HGNC:24953]	-
ENSG00000185650		44.5745	41.4901	40.9041	47.5957	42.1416	46.8003	50.6456	89.3984	44.375	29.3045	35.2124	35.9699	42.6482	ZFP36L1	14	68787660	68796253	-	5160	protein_coding	ZFP36 ring finger protein like 1 [Source:HGNC Symbol;Acc:HGNC:1107]	Others
ENSG00000165283		48.9566	41.6644	63.0141	38.091	59.8264	48.4794	44.4563	39.9935	39.5219	42.6989	38.2644	35.7438	28.4734	STOML2	9	35099776	35103195	-	1806	protein_coding	stomatin like 2 [Source:HGNC Symbol;Acc:HGNC:14559]	-
ENSG00000138615		90.2886	58.0674	47.0202	59.5555	41.8775	55.2411	68.1866	39.6336	1.86643	11.5382	40.541	43.5134	29.3336	CILP	15	65194758	65211488	-	5695	protein_coding	cartilage intermediate layer protein [Source:HGNC Symbol;Acc:HGNC:1980]	-
ENSG00000099800		48.4024	59.4879	70.2882	33.5418	60.6735	46.2482	40.3856	40.3597	34.8524	44.0391	36.902	40.6286	34.8142	TIMM13	19	2425624	2427894	-	1973	protein_coding	translocase of inner mitochondrial membrane 13 [Source:HGNC Symbol;Acc:HGNC:11816]	-
ENSG00000108604		48.7119	56.0273	55.0929	37.7071	56.434	50.0553	42.8574	44.1975	46.9455	30.687	48.5025	45.7517	34.0415	SMARCD2	17	63832081	63843065	-	3734	protein_coding	SWI/SNF related, matrix associated, actin dependent regulator of chromatin, subfamily d, member 2 [Source:HGNC Symbol;Acc:HGNC:11107]	-
ENSG00000163344		53.2222	60.5325	63.1108	27.6592	60.4522	45.3999	24.0557	46.9143	50.5671	41.5307	40.3997	45.4939	38.1327	PMVK	1	154924734	154936991	-	1280	protein_coding	phosphomevalonate kinase [Source:HGNC Symbol;Acc:HGNC:9141]	-
ENSG00000146278		45.6693	46.8374	55.4119	45.1104	53.8687	48.4271	50.908	62.5091	44.4568	40.7172	33.1525	40.9258	47.6303	PNRC1	6	89080751	89085160	+	2992	protein_coding	proline rich nuclear receptor coactivator 1 [Source:HGNC Symbol;Acc:HGNC:17278]	-
ENSG00000156587		37.1737	55.2436	47.9216	35.6257	32.2712	56.4647	57.5534	38.3711	27.8393	33.0399	24.1258	28.0839	25.5725	UBE2L6	11	57551656	57568284	-	2197	protein_coding	ubiquitin conjugating enzyme E2 L6 [Source:HGNC Symbol;Acc:HGNC:12490]	-
ENSG00000117448		49.4727	52.6113	61.9884	32.9667	79.5985	47.2734	23.39	46.8068	48.2701	37.5069	34.8701	47.4969	42.0434	AKR1A1	1	45550543	45570049	+	3121	protein_coding	aldo-keto reductase family 1 member A1 [Source:HGNC Symbol;Acc:HGNC:380]	-
ENSG00000122359		48.2455	59.5921	63.4369	37.3844	72.5347	62.3171	18.7127	42.0093	67.7799	44.9093	32.5673	43.743	39.7732	ANXA11	10	80150889	80205572	-	8513	protein_coding	annexin A11 [Source:HGNC Symbol;Acc:HGNC:535]	-
ENSG00000122378		44.1132	64.2458	58.754	34.7021	49.8566	46.5008	19.7194	41.7758	52.4051	66.9197	40.3502	56.4364	34.2103	PRXL2A	10	80407829	80437115	+	6520	protein_coding	peroxiredoxin like 2A [Source:HGNC Symbol;Acc:HGNC:28651]	-
ENSG00000105568		50.3736	45.8425	67.7902	40.8744	67.5717	55.5127	26.7853	42.5536	44.8815	39.4557	31.7323	38.2628	30.6446	PPP2R1A	19	52190039	52229533	+	7437	protein_coding	protein phosphatase 2 scaffold subunit Aalpha [Source:HGNC Symbol;Acc:HGNC:9302]	-
ENSG00000175287		41.303	50.5571	75.9479	38.6597	67.8656	43.37	31.1058	45.1085	52.4758	35.5414	51.0424	53.1562	51.834	PHYHD1	9	128920895	128942041	+	2915	protein_coding	phytanoyl-CoA dioxygenase domain containing 1 [Source:HGNC Symbol;Acc:HGNC:23396]	-
ENSG00000152518		37.6851	32.106	48.7608	52.2422	45.5947	47.303	35.8709	60.388	62.9162	53.8421	27.4737	25.9413	34.0885	ZFP36L2	2	43222402	43226609	-	3696	protein_coding	ZFP36 ring finger protein like 2 [Source:HGNC Symbol;Acc:HGNC:1108]	Others
ENSG00000168032		49.6605	18.3626	28.6504	38.5221	47.6878	74.8604	28.6857	66.6093	139.598	75.3161	43.4464	43.2465	35.0427	ENTPD3	3	40387156	40428744	+	3614	protein_coding	ectonucleoside triphosphate diphosphohydrolase 3 [Source:HGNC Symbol;Acc:HGNC:3365]	-
ENSG00000171234		48.0222	29.5071	64.6378	57.0714	91.5614	33.2174	31.7238	24.7005	78.8074	40.0395	24.8164	52.9425	72.5049	UGT2B7	4	69051363	69112987	+	2259	protein_coding	UDP glucuronosyltransferase family 2 member B7 [Source:HGNC Symbol;Acc:HGNC:12554]	-
ENSG00000188186		46.1338	56.0057	78.3771	29.5407	78.0245	40.3827	30.0838	42.0258	38.7391	40.3615	33.3579	38.2845	31.5749	LAMTOR4	7	100148907	100155944	+	1936	protein_coding	late endosomal/lysosomal adaptor, MAPK and MTOR activator 4 [Source:HGNC Symbol;Acc:HGNC:33772]	-
ENSG00000116586		41.9413	60.1411	65.2149	31.7411	69.3437	46.9296	30.6618	39.8614	45.1349	36.1703	34.9801	52.1265	41.731	LAMTOR2	1	156054752	156058510	+	1438	protein_coding	late endosomal/lysosomal adaptor, MAPK and MTOR activator 2 [Source:HGNC Symbol;Acc:HGNC:29796]	-
ENSG00000198467		29.4194	43.4899	38.7716	42.8294	34.3294	44.1858	110.694	24.4034	3.58337	26.5844	55.8866	44.6063	88.3846	TPM2	9	35681992	35690121	-	3248	protein_coding	tropomyosin 2 [Source:HGNC Symbol;Acc:HGNC:12011]	-
ENSG00000143320		48.9012	41.6637	67.2192	52.2392	67.4835	23.3069	10.4901	16.7496	2.80713	12.2325	39.4248	43.6322	25.9618	CRABP2	1	156699606	156705816	-	1100	protein_coding	cellular retinoic acid binding protein 2 [Source:HGNC Symbol;Acc:HGNC:2339]	-
ENSG00000087077		47.9235	53.5828	59.5244	36.7976	57.4774	50.0777	48.8113	36.3244	36.6631	35.4243	40.0563	44.8388	44.2986	TRIP6	7	100867138	100873454	+	2802	protein_coding	thyroid hormone receptor interactor 6 [Source:HGNC Symbol;Acc:HGNC:12311]	-
ENSG00000105887		46.9767	56.0266	31.0527	43.2132	38.4945	42.7348	27.1727	43.6896	50.2738	38.9051	32.3315	36.601	34.7349	MTPN	7	135926761	135977353	-	3775	protein_coding	myotrophin [Source:HGNC Symbol;Acc:HGNC:15667]	-
ENSG00000130511		55.6413	42.8084	58.3402	51.7752	54.4229	48.405	78.7437	25.4515	13.3978	32.2191	49.1406	46.4401	50.7115	SSBP4	19	18418864	18434562	+	2974	protein_coding	single stranded DNA binding protein 4 [Source:HGNC Symbol;Acc:HGNC:15676]	-
ENSG00000184887		34.5897	43.0663	52.8803	29.3742	55.824	36.8332	46.1332	53.6765	55.0372	40.8908	41.7141	59.166	85.1724	BTBD6	14	105248490	105251093	+	2392	protein_coding	BTB domain containing 6 [Source:HGNC Symbol;Acc:HGNC:19897]	-
ENSG00000067167		38.8153	39.2162	44.7886	41.4334	44.9665	33.9793	23.4911	41.9472	55.7219	74.7323	25.2297	29.0945	24.9802	TRAM1	8	70573442	70608387	-	3878	protein_coding	translocation associated membrane protein 1 [Source:HGNC Symbol;Acc:HGNC:20568]	-
ENSG00000132341		44.8385	41.2616	49.2475	37.7716	52.5361	43.1935	41.3861	35.4223	41.4748	50.948	31.2633	35.9515	34.7001	RAN	12	130871879	130877678	+	4825	protein_coding	RAN, member RAS oncogene family [Source:HGNC Symbol;Acc:HGNC:9846]	-
ENSG00000099341		46.6502	47.1602	55.9389	33.9259	55.4059	55.6318	35.5788	45.1207	45.9753	46.1341	32.9869	37.9951	31.3494	PSMD8	19	38374536	38383824	+	3105	protein_coding	proteasome 26S subunit, non-ATPase 8 [Source:HGNC Symbol;Acc:HGNC:9566]	-
ENSG00000011009		50.5772	49.6159	70.0886	33.6825	70.9502	52.6239	31.4447	38.054	56.5152	39.4571	35.8306	42.6164	35.5288	LYPLA2	1	23790970	23795539	+	2196	protein_coding	lysophospholipase II [Source:HGNC Symbol;Acc:HGNC:6738]	-
ENSG00000084733		54.2114	52.0916	38.2101	38.6867	58.5787	49.6682	25.7414	49.6147	61.851	39.7335	32.319	46.2176	47.7558	RAB10	2	26034107	26137454	+	3631	protein_coding	RAB10, member RAS oncogene family [Source:HGNC Symbol;Acc:HGNC:9759]	-
ENSG00000099783		48.0284	42.5363	48.9725	38.7598	52.5718	45.6378	43.9969	35.6052	37.5498	42.7129	42.7693	44.1611	38.5509	HNRNPM	19	8444767	8489114	+	5614	protein_coding	heterogeneous nuclear ribonucleoprotein M [Source:HGNC Symbol;Acc:HGNC:5046]	-
ENSG00000164107		57.0824	41.2199	55.3144	57.1598	27.4514	53.4351	107.517	28.7603	1.48413	22.9898	30.0262	34.8588	38.4866	HAND2	4	173524969	173530229	-	3601	protein_coding	heart and neural crest derivatives expressed 2 [Source:HGNC Symbol;Acc:HGNC:4808]	bHLH
ENSG00000204264		40.0229	101.076	54.2612	32.9676	32.6749	38.7248	30.8221	34.6791	31.6622	35.1529	35.5089	36.9939	29.0848	PSMB8	6	32840717	32844703	-	2997	protein_coding	proteasome subunit beta 8 [Source:HGNC Symbol;Acc:HGNC:9545]	-
ENSG00000104823		54.2717	59.0465	68.7165	40.1165	81.8906	50.2402	24.4456	46.087	37.5979	33.9732	29.7747	50.8142	53.2269	ECH1	19	38815422	38832005	-	2467	protein_coding	enoyl-CoA hydratase 1 [Source:HGNC Symbol;Acc:HGNC:3149]	-
ENSG00000105223		54.0073	40.0384	63.2434	43.9606	68.3356	46.9878	37.2314	42.6595	30.4468	37.27	33.281	41.7922	37.6079	PLD3	19	40348456	40380439	+	5184	protein_coding	phospholipase D family member 3 [Source:HGNC Symbol;Acc:HGNC:17158]	-
ENSG00000135926		43.992	29.0813	61.0654	28.1846	51.1389	56.5081	27.3998	39.7754	68.3156	97.552	24.817	24.6776	14.9015	TMBIM1	2	218274192	218292586	-	5098	protein_coding	transmembrane BAX inhibitor motif containing 1 [Source:HGNC Symbol;Acc:HGNC:23410]	-
ENSG00000156261		47.6113	49.5519	45.9753	45.5987	54.3918	41.0745	34.8834	45.6728	46.4424	36.0846	33.0312	50.6814	44.7779	CCT8	21	29055805	29073797	-	3341	protein_coding	chaperonin containing TCP1 subunit 8 [Source:HGNC Symbol;Acc:HGNC:1623]	-
ENSG00000133321		16.7024	48.1434	64.342	18.7848	21.5661	32.4271	19.309	33.5396	28.8451	54.4869	11.5355	15.1151	11.6389	RARRES3	11	63536809	63546462	+	1299	protein_coding	retinoic acid receptor responder 3 [Source:HGNC Symbol;Acc:HGNC:9869]	-
ENSG00000025708		36.1968	55.8371	50.874	21.951	26.8011	51.5974	58.5738	19.9847	31.855	45.3457	23.2575	27.5313	32.1865	TYMP	22	50525752	50530056	-	3320	protein_coding	thymidine phosphorylase [Source:HGNC Symbol;Acc:HGNC:3148]	-
ENSG00000132432		38.6928	61.1954	54.4564	32.3788	51.6558	38.2829	37.323	35.9348	37.0087	42.0282	54.0099	55.3617	35.7195	SEC61G	7	54752250	54759974	-	1842	protein_coding	Sec61 translocon gamma subunit [Source:HGNC Symbol;Acc:HGNC:18277]	-
ENSG00000105254		44.4461	60.2293	62.5429	37.3379	60.3513	46.1665	36.2824	38.7926	44.2237	40.547	33.0919	49.1608	47.898	TBCB	19	36114289	36125947	+	3326	protein_coding	tubulin folding cofactor B [Source:HGNC Symbol;Acc:HGNC:1989]	-
ENSG00000173726		46.7186	47.4209	49.248	47.7013	51.4446	41.3276	35.8701	40.1022	41.376	43.6449	37.0962	37.9032	35.0436	TOMM20	1	235109336	235128936	-	3542	protein_coding	translocase of outer mitochondrial membrane 20 [Source:HGNC Symbol;Acc:HGNC:20947]	-
ENSG00000164091		42.9857	43.2146	44.8868	36.9553	43.3211	52.5637	28.4888	59.6236	74.9269	37.4515	29.8948	39.7316	40.4698	WDR82	3	52254421	52288020	-	5726	protein_coding	WD repeat domain 82 [Source:HGNC Symbol;Acc:HGNC:28826]	-
ENSG00000155366		57.2968	68.3548	65.6923	39.5119	74.9567	46.9493	33.246	29.7252	23.3811	36.4615	33.8458	43.9816	38.9479	RHOC	1	112701106	112707434	-	4028	protein_coding	ras homolog family member C [Source:HGNC Symbol;Acc:HGNC:669]	-
ENSG00000182934		40.8849	41.452	48.7115	34.4032	58.1369	50.6889	23.4651	49.7076	54.0376	44.0493	36.8487	48.3675	33.9981	SRPRA	11	126262919	126269144	-	4167	protein_coding	SRP receptor subunit alpha [Source:HGNC Symbol;Acc:HGNC:11307]	-
ENSG00000116574		41.372	48.6857	42.3451	36.8888	39.4058	46.6727	47.619	70.1408	47.4563	41.1834	34.2741	51.0256	37.9327	RHOU	1	228735077	228746669	+	4372	protein_coding	ras homolog family member U [Source:HGNC Symbol;Acc:HGNC:17794]	-
ENSG00000116251		35.8835	71.6864	47.6967	47.8597	46.523	29.687	40.6266	30.3827	23.2478	38.4437	34.9291	51.8049	56.2113	RPL22	1	6185020	6209389	-	4682	protein_coding	ribosomal protein L22 [Source:HGNC Symbol;Acc:HGNC:10315]	-
ENSG00000106367		46.0614	50.5565	59.2837	31.6383	65.4304	50.2994	26.2159	41.0426	49.2705	45.4953	34.5351	36.4112	26.68	AP1S1	7	101154400	101161596	+	1756	protein_coding	adaptor related protein complex 1 subunit sigma 1 [Source:HGNC Symbol;Acc:HGNC:559]	-
ENSG00000107874		43.9476	44.2489	67.0764	36.1059	60.3946	40.6091	50.1515	36.9894	28.3871	36.3235	31.6706	36.7643	32.1224	CUEDC2	10	102423245	102432661	-	1412	protein_coding	CUE domain containing 2 [Source:HGNC Symbol;Acc:HGNC:28352]	-
ENSG00000158050		36.5121	16.87	94.1828	20.0729	65.9854	53.3082	44.7948	162.881	48.163	48.1281	10.0676	14.1295	32.3166	DUSP2	2	96143166	96145440	-	1932	protein_coding	dual specificity phosphatase 2 [Source:HGNC Symbol;Acc:HGNC:3068]	-
ENSG00000112110		43.168	61.8697	54.3181	37.3151	47.345	43.3458	33.1267	39.4736	44.3094	42.4353	27.9927	48.9413	47.7154	MRPL18	6	159789812	159798436	+	1375	protein_coding	mitochondrial ribosomal protein L18 [Source:HGNC Symbol;Acc:HGNC:14477]	-
ENSG00000139514		32.5617	59.7803	23.9308	30.4556	39.8375	37.1578	8.74824	74.1378	86.3704	13.4297	61.4371	60.6221	49.3933	SLC7A1	13	29509410	29595688	-	7692	protein_coding	solute carrier family 7 member 1 [Source:HGNC Symbol;Acc:HGNC:11057]	-
ENSG00000104408		36.5518	55.5694	46.8298	48.998	42.7469	33.1175	39.5038	40.3673	30.8626	51.1456	38.0371	41.4906	42.8324	EIF3E	8	108201216	108435333	-	6005	protein_coding	eukaryotic translation initiation factor 3 subunit E [Source:HGNC Symbol;Acc:HGNC:3277]	-
ENSG00000099875		44.2906	34.8304	47.6562	37.254	61.3983	62.5901	32.2448	56.8047	70.7551	36.4974	38.7065	44.571	31.0493	MKNK2	19	2037465	2051244	-	5221	protein_coding	MAP kinase interacting serine/threonine kinase 2 [Source:HGNC Symbol;Acc:HGNC:7111]	-
ENSG00000111775		38.6432	77.1293	51.2678	34.8932	55.0943	32.7772	20.696	33.8617	41.4876	48.9362	23.8726	59.1852	55.9683	COX6A1	12	120438090	120440742	+	1344	protein_coding	cytochrome c oxidase subunit 6A1 [Source:HGNC Symbol;Acc:HGNC:2277]	-
ENSG00000225972		1.35988	5.37711	0.835856	2.63552	0.497626	2.51959	8.16295	2.82212	10.5354	10.7054	5.68677	2.70671	28.851	MTND1P23	1	629062	629433	+	372	unprocessed_pseudogene	MT-ND1 pseudogene 23 [Source:HGNC Symbol;Acc:HGNC:42092]	-
ENSG00000168159		55.4726	37.9318	64.3269	42.5128	66.0447	57.2662	26.9737	43.8468	45.1011	38.408	26.9578	33.8698	26.3076	RNF187	1	228487061	228495766	+	3285	protein_coding	ring finger protein 187 [Source:HGNC Symbol;Acc:HGNC:27146]	-
ENSG00000125991		48.0744	43.4193	61.2154	37.1814	67.9049	46.9451	30.3763	43.5596	38.2444	39.554	36.468	37.1529	30.7364	ERGIC3	20	35542021	35557634	+	6012	protein_coding	ERGIC and golgi 3 [Source:HGNC Symbol;Acc:HGNC:15927]	-
ENSG00000234741		40.5734	69.8335	53.4187	49.6372	41.7035	26.5727	51.0981	26.4409	18.938	38.7198	48.1629	44.446	60.016	GAS5	1	173863900	173868882	-	3631	processed_transcript	growth arrest specific 5 [Source:HGNC Symbol;Acc:HGNC:16355]	-
ENSG00000241468		40.6676	80.9682	46.8526	28.8019	48.9305	38.3155	26.9091	37.2401	43.6161	43.6037	27.0182	45.4641	56.6114	ATP5MF	7	99448475	99466331	-	2275	protein_coding	ATP synthase membrane subunit f [Source:HGNC Symbol;Acc:HGNC:848]	-
ENSG00000149418		51.6083	37.8282	54.9825	30.2513	74.7986	56.3894	11.6718	42.85	73.442	50.4912	29.895	31.0942	30.7442	ST14	11	130159562	130210376	+	4350	protein_coding	suppression of tumorigenicity 14 [Source:HGNC Symbol;Acc:HGNC:11344]	-
ENSG00000109501		38.1738	26.359	66.9555	28.2173	72.056	52.2881	22.4197	68.5309	70.8158	41.0599	36.2892	38.2387	33.5215	WFS1	4	6269849	6303265	+	4513	protein_coding	wolframin ER transmembrane glycoprotein [Source:HGNC Symbol;Acc:HGNC:12762]	-
ENSG00000265354		44.2491	54.4989	52.0606	35.1676	55.1412	43.855	27.1357	36.5121	42.1794	37.4778	33.7095	44.9066	43.0739	TIMM23	10	45972449	46003734	+	1222	protein_coding	translocase of inner mitochondrial membrane 23 [Source:HGNC Symbol;Acc:HGNC:17312]	-
ENSG00000233608		56.6273	46.4891	51.4588	63.1103	46.7228	42.0996	78.0983	29.2365	2.46633	18.9887	29.0061	35.7436	42.986	TWIST2	2	238848032	238910543	+	1878	protein_coding	twist family bHLH transcription factor 2 [Source:HGNC Symbol;Acc:HGNC:20670]	bHLH
ENSG00000110108		53.3758	34.5798	61.0575	34.3318	76.7943	51.7641	26.7413	42.2577	47.363	33.1233	26.0199	38.8637	19.1202	TMEM109	11	60913874	60923443	+	2421	protein_coding	transmembrane protein 109 [Source:HGNC Symbol;Acc:HGNC:28771]	-
ENSG00000160948		37.3728	53.9149	68.2101	37.7182	64.5707	40.5793	51.8698	31.5172	33.5429	39.7355	50.0478	41.7797	43.531	VPS28	8	144423601	144428563	-	3769	protein_coding	VPS28, ESCRT-I subunit [Source:HGNC Symbol;Acc:HGNC:18178]	-
ENSG00000178988		41.7953	50.7087	46.384	41.6751	45.5716	35.3064	37.8045	37.635	41.213	45.6146	41.0534	43.0831	48.547	MRFAP1L1	4	6707701	6709880	-	2180	protein_coding	Morf4 family associated protein 1 like 1 [Source:HGNC Symbol;Acc:HGNC:28796]	-
ENSG00000165389		58.1312	50.6119	42.817	39.3648	49.3512	43.8575	40.0217	50.5068	62.6746	31.7234	28.2495	39.8037	42.0088	SPTSSA	14	34432789	34462356	-	2777	protein_coding	serine palmitoyltransferase small subunit A [Source:HGNC Symbol;Acc:HGNC:20361]	-
ENSG00000159445		9.12905	26.8295	37.5534	40.497	24.359	32.9677	34.5164	44.5042	82.6472	68.1055	96.6448	51.5172	102.83	THEM4	1	151873584	151909808	-	4390	protein_coding	thioesterase superfamily member 4 [Source:HGNC Symbol;Acc:HGNC:17947]	-
ENSG00000111676		33.3449	31.9115	30.8849	45.1569	29.1553	47.1458	81.4313	36.0121	33.3195	33.8952	71.1156	55.9153	72.9838	ATN1	12	6924463	6942321	+	4762	protein_coding	atrophin 1 [Source:HGNC Symbol;Acc:HGNC:3033]	-
ENSG00000079246		40.8984	39.3828	47.3778	39.1631	49.2018	43.8211	26.3918	45.3716	54.3706	43.9156	28.3006	35.603	29.5372	XRCC5	2	216107464	216206303	+	5463	protein_coding	X-ray repair cross complementing 5 [Source:HGNC Symbol;Acc:HGNC:12833]	-
ENSG00000069849		46.9635	33.5597	52.7536	32.7985	63.9264	38.6625	34.2207	35.4887	52.2116	51.8632	24.0147	34.3123	35.8282	ATP1B3	3	141876124	141926514	+	2584	protein_coding	ATPase Na+/K+ transporting subunit beta 3 [Source:HGNC Symbol;Acc:HGNC:806]	-
ENSG00000130340		52.5476	61.7627	41.9502	44.2952	39.8951	50.0456	23.274	34.6736	47.997	47.0278	45.0768	54.3705	45.0231	SNX9	6	157700387	157945077	+	4637	protein_coding	sorting nexin 9 [Source:HGNC Symbol;Acc:HGNC:14973]	-
ENSG00000115414		70.8131	54.109	40.7102	58.2611	42.1872	32.8388	38.3194	35.0752	2.81904	17.7134	43.834	42.8223	29.1973	FN1	2	215360440	215436172	-	17315	protein_coding	fibronectin 1 [Source:HGNC Symbol;Acc:HGNC:3778]	-
ENSG00000169116		37.997	59.9772	37.9624	71.5088	31.2941	44.4012	53.6143	57.6427	2.67771	35.6117	34.798	34.6033	24.3235	PARM1	4	74933095	75050115	+	5034	protein_coding	prostate androgen-regulated mucin-like protein 1 [Source:HGNC Symbol;Acc:HGNC:24536]	-
ENSG00000218283		46.6174	29.2638	41.8658	34.6969	41.3498	64.9414	38.2482	43.9691	51.5827	38.6249	28.6828	29.7337	29.3395	MORF4L1P1	1	220253570	220254536	+	967	processed_pseudogene	mortality factor 4 like 1 pseudogene 1 [Source:HGNC Symbol;Acc:HGNC:20400]	-
ENSG00000099960		73.5968	117.688	5.43856	57.0494	132.388	56.3063	13.9235	30.225	16.5744	37.4072	35.9976	88.423	7.55157	SLC7A4	22	21028718	21032840	-	2447	protein_coding	solute carrier family 7 member 4 [Source:HGNC Symbol;Acc:HGNC:11062]	-
ENSG00000108523		42.3201	48.1975	56.1366	31.7396	57.0957	44.2845	33	42.7737	49.6866	39.6034	40.6246	40.629	33.6711	RNF167	17	4940008	4945222	+	2744	protein_coding	ring finger protein 167 [Source:HGNC Symbol;Acc:HGNC:24544]	-
ENSG00000052344		49.5791	23.3177	71.8361	26.7089	78.4748	51.6727	10.2498	66.4428	89.0921	33.5377	27.4294	38.0049	18.1693	PRSS8	16	31131433	31135762	-	3010	protein_coding	serine protease 8 [Source:HGNC Symbol;Acc:HGNC:9491]	-
ENSG00000134153		48.1681	54.2416	50.8257	36.9373	61.3847	35.6332	28.9446	38.9079	42.625	43.8228	31.3684	45.1002	39.0783	EMC7	15	34084017	34101948	-	1538	protein_coding	ER membrane protein complex subunit 7 [Source:HGNC Symbol;Acc:HGNC:24301]	-
ENSG00000170027		40.5449	52.8075	31.2763	40.0299	40.6434	47.4746	31.1759	45.9406	48.8354	42.3665	32.3433	44.2737	36.2357	YWHAG	7	76326794	76359031	-	3750	protein_coding	tyrosine 3-monooxygenase/tryptophan 5-monooxygenase activation protein gamma [Source:HGNC Symbol;Acc:HGNC:12852]	-
ENSG00000204388		53.6666	31.3879	51.2352	33.8558	72.1816	59.0712	14.9602	82.8912	67.7435	45.0932	26.6428	33.0396	25.7657	HSPA1B	6	31827735	31830255	+	2521	protein_coding	heat shock protein family A (Hsp70) member 1B [Source:HGNC Symbol;Acc:HGNC:5233]	-
ENSG00000189403		39.84	44.8761	40.0601	39.7063	39.1503	32.5611	41.3873	31.5914	31.8398	44.3153	39.452	38.2365	41.9324	HMGB1	13	30456704	30617597	-	7723	protein_coding	high mobility group box 1 [Source:HGNC Symbol;Acc:HGNC:4983]	HMG
ENSG00000197157		45.3298	43.3636	51.08	39.0741	51.7378	45.4224	30.1793	41.8559	38.2052	31.618	35.2218	44.8801	32.6213	SND1	7	127652180	128092609	+	6500	protein_coding	staphylococcal nuclease and tudor domain containing 1 [Source:HGNC Symbol;Acc:HGNC:30646]	-
ENSG00000085733		35.9866	30.9695	52.979	34.5585	43.3245	43.9792	60.5051	41.6896	55.1089	53.5408	43.0091	35.5725	48.3489	CTTN	11	70398404	70436584	+	6949	protein_coding	cortactin [Source:HGNC Symbol;Acc:HGNC:3338]	-
ENSG00000135318		48.384	48.0726	38.3992	41.214	54.2051	38.1308	12.125	56.2087	87.6641	35.7273	42.3645	42.1299	38.2119	NT5E	6	85449584	85495791	+	4533	protein_coding	5'-nucleotidase ecto [Source:HGNC Symbol;Acc:HGNC:8021]	-
ENSG00000130748		54.9366	58.3882	81.979	39.3513	88.7891	50.3945	17.7708	33.8068	39.4981	33.9468	12.8517	35.1832	36.1764	TMEM160	19	47045907	47048630	-	663	protein_coding	transmembrane protein 160 [Source:HGNC Symbol;Acc:HGNC:26042]	-
ENSG00000146425		37.7772	55.4803	55.1444	35.3327	67.7946	38.5512	25.475	39.4087	44.5412	40.3083	32.0418	45.5629	41.2992	DYNLT1	6	158636474	158644739	-	2949	protein_coding	dynein light chain Tctex-type 1 [Source:HGNC Symbol;Acc:HGNC:11697]	-
ENSG00000165905		51.607	31.2196	47.7538	23.8503	76.4833	65.4536	27.1395	59.569	73.2023	33.9375	28.1083	46.4031	76.519	LARGE2	11	45921621	45929096	+	3115	protein_coding	LARGE xylosyl- and glucuronyltransferase 2 [Source:HGNC Symbol;Acc:HGNC:16522]	-
ENSG00000178982		42.2466	50.2321	68.2998	38.7968	64.0874	42.6416	36.1833	34.5191	32.662	38.4725	30.6837	40.3047	33.6217	EIF3K	19	38619082	38636955	+	2798	protein_coding	eukaryotic translation initiation factor 3 subunit K [Source:HGNC Symbol;Acc:HGNC:24656]	-
ENSG00000143222		39.1283	52.6744	48.35	34.4912	50.2274	35.4956	27.6153	38.4107	43.2697	53.3877	34.4982	45.4103	38.9888	UFC1	1	161152776	161158856	+	2274	protein_coding	ubiquitin-fold modifier conjugating enzyme 1 [Source:HGNC Symbol;Acc:HGNC:26941]	-
ENSG00000127837		41.1001	40.0769	55.8897	32.108	45.6307	44.0023	48.199	39.937	41.0376	35.5313	41.6021	40.0657	26.9578	AAMP	2	218264123	218270257	-	3140	protein_coding	angio associated migratory cell protein [Source:HGNC Symbol;Acc:HGNC:18]	-
ENSG00000138279		39.1612	60.168	38.851	33.2666	49.3731	40.4166	18.9709	40.2765	49.2149	34.9136	46.2797	59.3592	38.8046	ANXA7	10	73375101	73414076	-	2862	protein_coding	annexin A7 [Source:HGNC Symbol;Acc:HGNC:545]	-
ENSG00000165637		40.7794	43.3071	54.5105	38.6686	66.6822	44.7981	27.4767	47.2554	61.7131	47.7894	32.1566	40.8608	29.3482	VDAC2	10	75210154	75231448	+	2827	protein_coding	voltage dependent anion channel 2 [Source:HGNC Symbol;Acc:HGNC:12672]	-
ENSG00000117519		48.088	39.6358	35.6078	49.132	35.7014	43.6531	40.424	34.6799	18.3083	29.1068	30.6033	31.2808	25.8474	CNN3	1	94896949	94927278	-	2838	protein_coding	calponin 3 [Source:HGNC Symbol;Acc:HGNC:2157]	-
ENSG00000134871		56.5987	42.8775	42.3803	53.3805	46.5998	54.6231	42.8366	30.3038	3.29641	26.2088	34.2321	37.2983	29.4013	COL4A2	13	110305812	110513209	+	19293	protein_coding	collagen type IV alpha 2 chain [Source:HGNC Symbol;Acc:HGNC:2203]	-
ENSG00000107984		84.7711	41.2836	38.3669	52.5662	28.3074	47.2118	113.178	45.9955	0.942137	38.485	10.7351	22.1371	19.6299	DKK1	10	52314296	52318042	+	2206	protein_coding	dickkopf WNT signaling pathway inhibitor 1 [Source:HGNC Symbol;Acc:HGNC:2891]	-
ENSG00000177469		49.0575	42.1413	44.7725	53.6848	48.6971	46.0319	53.6881	33.2254	7.4925	33.7165	33.0351	39.8352	36.2043	CAVIN1	17	42402452	42423517	-	3828	protein_coding	caveolae associated protein 1 [Source:HGNC Symbol;Acc:HGNC:9688]	-
ENSG00000060762		39.993	50.8405	47.3045	31.4615	65.218	40.1919	34.5695	53.0687	61.7245	50.3091	30.4459	48.5213	65.7392	MPC1	6	166364919	166383013	-	1546	protein_coding	mitochondrial pyruvate carrier 1 [Source:HGNC Symbol;Acc:HGNC:21606]	-
ENSG00000162191		40.4025	56.7174	62.9245	41.4959	56.003	38.7162	38.7612	31.9054	27.6035	36.1752	37.5045	46.8586	37.0063	UBXN1	11	62676498	62679117	-	2532	protein_coding	UBX domain protein 1 [Source:HGNC Symbol;Acc:HGNC:18402]	-
ENSG00000053900		27.4891	43.8217	32.4465	37.3582	27.6498	18.4003	31.7682	34.5461	44.8809	35.3874	75.779	92.4549	105.855	ANAPC4	4	25377213	25418498	+	7494	protein_coding	anaphase promoting complex subunit 4 [Source:HGNC Symbol;Acc:HGNC:19990]	-
ENSG00000130811		40.6325	37.3648	67.0935	32.7492	52.0763	42.4027	47.9622	38.1113	31.275	45.4538	46.2386	37.0197	26.2364	EIF3G	19	10115017	10119918	-	3486	protein_coding	eukaryotic translation initiation factor 3 subunit G [Source:HGNC Symbol;Acc:HGNC:3274]	-
ENSG00000116030		39.4549	45.8367	49.0834	35.3887	53.0657	35.3381	34.3514	37.5979	47.3077	47.0951	30.1148	37.9474	35.0622	SUMO1	2	202206180	202238608	-	2164	protein_coding	small ubiquitin-like modifier 1 [Source:HGNC Symbol;Acc:HGNC:12502]	-
ENSG00000157557		46.2021	23.6096	50.3186	29.1481	47.8336	48.3913	34.8401	70.6437	52.9329	46.3283	23.2751	28.4624	40.4382	ETS2	21	38805307	38824955	+	4595	protein_coding	ETS proto-oncogene 2, transcription factor [Source:HGNC Symbol;Acc:HGNC:3489]	ETS
ENSG00000108829		45.9383	41.2982	45.9944	32.7043	61.0575	50.9	17.8077	56.684	60.7589	39.8216	32.4291	46.5871	26.8953	LRRC59	17	50375059	50397553	-	4570	protein_coding	leucine rich repeat containing 59 [Source:HGNC Symbol;Acc:HGNC:28817]	-
ENSG00000105472		36.2733	30.6374	46.7784	41.7497	60.3194	30.2884	54.2002	18.4739	3.79977	17.7856	65.6836	41.2781	35.5137	CLEC11A	19	50723329	50725718	+	1469	protein_coding	C-type lectin domain containing 11A [Source:HGNC Symbol;Acc:HGNC:10576]	-
ENSG00000086065		44.9431	49.8963	44.1819	30.1736	49.4419	38.8249	28.13	42.9596	59.9282	51.2761	31.7666	29.5609	37.6821	CHMP5	9	33264879	33282069	+	2390	protein_coding	charged multivesicular body protein 5 [Source:HGNC Symbol;Acc:HGNC:26942]	-
ENSG00000187837		51.1303	66.1629	65.7717	30.797	52.5747	46.3749	8.32468	37.6107	48.7447	39.2866	24.5305	37.8153	45.9365	HIST1H1C	6	26055787	26056428	-	642	protein_coding	histone cluster 1 H1 family member c [Source:HGNC Symbol;Acc:HGNC:4716]	-
ENSG00000111481		39.6959	53.7797	51.3475	34.9619	57.5455	41.7361	25.4388	39.1971	43.6419	35.6068	34.0589	40.538	35.1919	COPZ1	12	54301202	54351849	+	3901	protein_coding	coatomer protein complex subunit zeta 1 [Source:HGNC Symbol;Acc:HGNC:2243]	-
ENSG00000169020		29.3599	108.338	37.7757	38.7066	49.2988	19.2971	15.7	23.3978	24.7002	29.9131	18.1916	63.4964	95.9081	ATP5ME	4	672436	674338	-	940	protein_coding	ATP synthase membrane subunit e [Source:HGNC Symbol;Acc:HGNC:846]	-
ENSG00000100258		36.8096	40.3193	49.5221	40.0034	44.4103	37.0814	62.5619	35.5615	28.1353	34.398	54.4532	44.1429	54.517	LMF2	22	50502949	50507691	-	3054	protein_coding	lipase maturation factor 2 [Source:HGNC Symbol;Acc:HGNC:25096]	-
ENSG00000131171		45.5717	51.3247	39.9739	46.737	40.655	35.7992	36.2971	31.8275	26.9588	40.3574	31.575	40.9343	45.4482	SH3BGRL	X	81201943	81298547	+	2304	protein_coding	SH3 domain binding glutamate rich protein like [Source:HGNC Symbol;Acc:HGNC:10823]	-
ENSG00000135916		51.4938	47.746	51.3269	55.2393	42.4684	50.1934	26.0049	25.0295	2.93383	32.7928	30.9908	33.4647	22.6258	ITM2C	2	230864639	230879248	+	2611	protein_coding	integral membrane protein 2C [Source:HGNC Symbol;Acc:HGNC:6175]	-
ENSG00000128245		34.9898	32.258	54.278	36.8815	61.2528	43.6492	30.2795	43.611	49.0691	51.5089	24.842	31.7207	30.1324	YWHAH	22	31944461	31957603	+	2453	protein_coding	tyrosine 3-monooxygenase/tryptophan 5-monooxygenase activation protein eta [Source:HGNC Symbol;Acc:HGNC:12853]	-
ENSG00000129353		45.68	44.8683	52.5543	36.2664	45.0725	49.247	31.8798	46.9062	45.3786	45.1391	28.4466	40.1095	43.4964	SLC44A2	19	10602457	10644559	+	5216	protein_coding	solute carrier family 44 member 2 [Source:HGNC Symbol;Acc:HGNC:17292]	-
ENSG00000181019		60.164	38.4016	60.1046	26.38	50.6312	74.1623	11.553	21.5031	76.2982	36.3262	37.3817	44.5585	35.3059	NQO1	16	69706996	69726951	-	3254	protein_coding	NAD(P)H quinone dehydrogenase 1 [Source:HGNC Symbol;Acc:HGNC:2874]	-
ENSG00000004478		40.572	41.7956	49.2459	29.7363	61.0743	52.3672	26.7785	49.4008	53.26	43.5075	34.4639	44.3406	30.4483	FKBP4	12	2794953	2805423	+	5180	protein_coding	FK506 binding protein 4 [Source:HGNC Symbol;Acc:HGNC:3720]	-
ENSG00000110711		41.8478	56.7512	63.4011	39.5221	61.969	35.6022	28.5516	37.0001	26.6131	28.4774	28.9875	41.5789	36.7047	AIP	11	67483041	67491103	+	1640	protein_coding	aryl hydrocarbon receptor interacting protein [Source:HGNC Symbol;Acc:HGNC:358]	-
ENSG00000102317		49.8207	36.0623	52.2703	32.1607	25.6679	37.7711	46.9451	25.9714	35.508	56.8141	46.8878	35.1135	38.2962	RBM3	X	48574449	48579066	+	3731	protein_coding	RNA binding motif protein 3 [Source:HGNC Symbol;Acc:HGNC:9900]	-
ENSG00000161677		42.0634	50.5938	72.5797	32.5941	74.8293	44.5738	32.0509	32.9025	33.4953	33.5575	28.2949	51.0247	36.9239	JOSD2	19	50505998	50511353	-	1514	protein_coding	Josephin domain containing 2 [Source:HGNC Symbol;Acc:HGNC:28853]	-
ENSG00000220842		30.3734	77.468	58.5826	44.431	48.8024	21.6886	30.429	20.5402	16.5973	33.6054	23.116	33.818	51.977	RPL21P16	10	120354701	120355183	-	483	processed_pseudogene	ribosomal protein L21 pseudogene 16 [Source:HGNC Symbol;Acc:HGNC:31396]	-
ENSG00000013306		44.0612	54.2101	48.2016	30.1687	56.3681	42.1406	36.4635	35.8776	39.5259	32.925	43.1142	46.6421	42.0579	SLC25A39	17	44319625	44324870	-	3526	protein_coding	solute carrier family 25 member 39 [Source:HGNC Symbol;Acc:HGNC:24279]	-
ENSG00000102119		41.9336	52.4827	55.4456	35.5926	53.3051	47.656	34.5152	43.8902	38.8626	32.4998	40.9016	43.0618	33.7732	EMD	X	154379197	154381523	+	2020	protein_coding	emerin [Source:HGNC Symbol;Acc:HGNC:3331]	-
ENSG00000131475		39.257	46.718	54.7117	30.2018	58.4458	41.7179	23.4188	44.4781	52.3911	36.7209	40.357	41.3258	27.6797	VPS25	17	42773436	42779599	+	2404	protein_coding	vacuolar protein sorting 25 homolog [Source:HGNC Symbol;Acc:HGNC:28122]	-
ENSG00000103485		46.3155	48.2512	58.8239	36.865	58.8762	38.7093	15.8751	37.9346	50.3814	44.2193	36.481	48.6123	32.8002	QPRT	16	29679008	29698699	+	3642	protein_coding	quinolinate phosphoribosyltransferase [Source:HGNC Symbol;Acc:HGNC:9755]	-
ENSG00000226278		43.2869	63.5655	35.5018	44.6591	34.2809	19.6457	24.4325	21.9217	67.7996	52.017	51.5586	29.1482	55.0664	PSPHP1	7	55764797	55773288	+	261	unprocessed_pseudogene	phosphoserine phosphatase pseudogene 1 [Source:HGNC Symbol;Acc:HGNC:9578]	-
ENSG00000183283		42.2617	39.5634	51.3474	38.8333	49.2267	41.3774	26.4399	42.7919	53.7967	46.9262	27.0182	29.536	29.1982	DAZAP2	12	51238292	51271362	+	5731	protein_coding	DAZ associated protein 2 [Source:HGNC Symbol;Acc:HGNC:2684]	-
ENSG00000185787		44.8369	42.8193	42.6738	38.5094	41.79	33.7557	26.5012	43.4825	50.4437	43.8618	32.3269	29.4817	27.3006	MORF4L1	15	78810487	78898133	+	6584	protein_coding	mortality factor 4 like 1 [Source:HGNC Symbol;Acc:HGNC:16989]	-
ENSG00000115484		43.6558	39.8103	47.3549	35.3942	53.9216	40.6009	27.0828	39.9158	39.4058	37.0993	34.3236	30.3413	23.1833	CCT4	2	61868089	61888804	-	2830	protein_coding	chaperonin containing TCP1 subunit 4 [Source:HGNC Symbol;Acc:HGNC:1617]	-
ENSG00000218175		54.742	53.8866	109.414	64.8873	72.6159	35.9574	26.4054	12.4762	20.3102	25.8849	17.2032	29.5097	31.6499	AC016739.1	2	176200908	176201252	-	345	processed_pseudogene	ribosomal protein, large, P1 (RPLP1) pseudogene	-
ENSG00000196531		36.2591	55.1754	53.768	43.2942	48.6776	32.6136	37.2598	32.0834	27.6675	38.4841	33.1453	46.3194	44.6958	NACA	12	56712428	56731628	-	10008	protein_coding	nascent polypeptide associated complex subunit alpha [Source:HGNC Symbol;Acc:HGNC:7629]	-
ENSG00000100138		37.7536	51.1215	53.2522	37.5881	56.6512	40.984	26.801	36.8516	38.8311	36.4304	27.1755	48.4357	35.9611	SNU13	22	41673930	41690504	-	2930	protein_coding	small nuclear ribonucleoprotein 13 [Source:HGNC Symbol;Acc:HGNC:7819]	-
ENSG00000178913		42.2543	34.5256	44.8309	44.226	46.8854	38.8352	38.4735	47.0168	39.7767	46.2686	31.2915	32.3759	31.1546	TAF7	5	141260225	141320821	-	2723	protein_coding	TATA-box binding protein associated factor 7 [Source:HGNC Symbol;Acc:HGNC:11541]	-
ENSG00000150459		38.3991	57.0302	47.3916	36.4078	52.984	35.9447	25.323	35.8599	40.3221	37.97	30.714	51.0466	40.0679	SAP18	13	21140514	21149084	+	3396	protein_coding	Sin3A associated protein 18 [Source:HGNC Symbol;Acc:HGNC:10530]	-
ENSG00000188486		36.706	32.004	55.7917	39.4163	62.9673	41.8121	27.544	24.1968	24.5032	27.5529	26.2141	34.0346	25.0953	H2AFX	11	119093854	119095467	-	1614	protein_coding	H2A histone family member X [Source:HGNC Symbol;Acc:HGNC:4739]	-
ENSG00000230177		15.2378	66.0142	9.60169	50.5559	16.5065	24.9442	104.782	27.8007	22.388	25.0242	102.018	68.894	113.098	AL080317.1	6	111277932	111278742	+	557	antisense	novel transcript	-
ENSG00000146007		40.7603	36.429	52.3722	32.945	55.2013	35.5697	34.053	37.4857	45.847	39.061	30.6464	35.1624	31.8815	ZMAT2	5	140698680	140706676	+	1812	protein_coding	zinc finger matrin-type 2 [Source:HGNC Symbol;Acc:HGNC:26433]	-
ENSG00000164897		45.1909	49.7357	73.8188	34.7994	81.7407	52.8797	30.0178	31.5211	35.8066	30.6062	36.5475	36.7159	34.3052	TMUB1	7	151081080	151083546	-	2005	protein_coding	transmembrane and ubiquitin like domain containing 1 [Source:HGNC Symbol;Acc:HGNC:21709]	-
ENSG00000121774		39.5871	43.2385	39.4479	40.1978	40.7071	40.7517	33.0913	32.5219	34.2751	40.0247	33.3942	37.6823	34.6984	KHDRBS1	1	32013829	32060850	+	3588	protein_coding	KH RNA binding domain containing, signal transduction associated 1 [Source:HGNC Symbol;Acc:HGNC:18116]	-
ENSG00000131100		42.1737	46.2303	57.5023	32.8806	72.1564	45.7281	22.4437	44.827	52.5412	41.6667	26.8386	34.9704	28.9104	ATP6V1E1	22	17592136	17628818	-	3212	protein_coding	ATPase H+ transporting V1 subunit E1 [Source:HGNC Symbol;Acc:HGNC:857]	-
ENSG00000206053		32.6664	29.9095	56.4359	25.9543	50.6664	37.7085	19.8323	37.6292	69.4321	69.4261	24.9941	30.9611	25.3869	JPT2	16	1678256	1702280	+	4768	protein_coding	Jupiter microtubule associated homolog 2 [Source:HGNC Symbol;Acc:HGNC:14137]	-
ENSG00000183011		39.0536	75.2733	60.8754	30.4995	58.0852	35.4984	22.8176	23.8008	22.1879	32.8561	33.7821	48.2518	41.3558	NAA38	17	7856685	7885238	-	1943	protein_coding	N(alpha)-acetyltransferase 38, NatC auxiliary subunit [Source:HGNC Symbol;Acc:HGNC:28212]	-
ENSG00000024422		50.993	41.7957	36.0635	59.7434	36.7277	52.1692	60.2524	35.2709	3.92042	23.2561	33.9877	40.4533	35.851	EHD2	19	47713343	47743134	+	3923	protein_coding	EH domain containing 2 [Source:HGNC Symbol;Acc:HGNC:3243]	-
ENSG00000115234		40.3386	38.0805	57.5628	33.8523	55.6252	42.9215	31.0517	38.7587	37.1746	32.3415	35.4452	34.841	30.7867	SNX17	2	27370496	27377533	+	3765	protein_coding	sorting nexin 17 [Source:HGNC Symbol;Acc:HGNC:14979]	-
ENSG00000100644		47.9588	37.0969	36.6897	31.6696	35.1953	45.0732	24.4651	51.3808	58.3094	51.0504	21.4929	33.9803	36.3632	HIF1A	14	61695513	61748259	+	5151	protein_coding	hypoxia inducible factor 1 subunit alpha [Source:HGNC Symbol;Acc:HGNC:4910]	Others
ENSG00000154723		36.014	63.9577	39.5103	32.7124	50.1679	37.3771	26.7246	34.8402	36.5939	42.5597	33.5954	43.6996	42.6206	ATP5PF	21	25716503	25735673	-	2043	protein_coding	ATP synthase peripheral stalk subunit F6 [Source:HGNC Symbol;Acc:HGNC:847]	-
ENSG00000114850		45.4817	40.764	50.2259	37.1042	43.462	31.1123	30.6746	32.4569	31.6864	35.5231	34.722	35.9183	25.2932	SSR3	3	156540140	156555184	-	4627	protein_coding	signal sequence receptor subunit 3 [Source:HGNC Symbol;Acc:HGNC:11325]	-
ENSG00000102109		94.1067	25.2075	17.064	27.933	126.173	117.186	13.1446	25.0712	15.4226	35.9028	14.874	32.6275	59.9126	PCSK1N	X	48831094	48835633	-	1363	protein_coding	proprotein convertase subtilisin/kexin type 1 inhibitor [Source:HGNC Symbol;Acc:HGNC:17301]	-
ENSG00000221978		19.8165	29.665	17.3944	35.1772	19.8179	21.5951	110.684	31.311	20.5278	40.5465	95.9685	55.9061	90.9425	CCNL2	1	1385711	1399328	-	6850	protein_coding	cyclin L2 [Source:HGNC Symbol;Acc:HGNC:20570]	-
ENSG00000165943		35.6259	50.6228	50.8385	30.3575	46.7231	39.8786	19.9888	40.5532	76.4447	47.1159	33.8172	31.6626	29.7969	MOAP1	14	93182196	93184928	-	2537	protein_coding	modulator of apoptosis 1 [Source:HGNC Symbol;Acc:HGNC:16658]	-
ENSG00000147400		40.6402	52.6069	47.4471	38.7035	53.2563	31.4851	20.2861	25.4834	32.8323	44.754	32.3381	42.4763	38.0471	CETN2	X	152826973	152830777	-	1928	protein_coding	centrin 2 [Source:HGNC Symbol;Acc:HGNC:1867]	-
ENSG00000181061		41.1747	45.9064	48.5992	35.8672	65.4632	38.8082	19.2531	41.6798	49.8096	58.1423	23.6456	32.4278	36.885	HIGD1A	3	42784298	42804531	-	1675	protein_coding	HIG1 hypoxia inducible domain family member 1A [Source:HGNC Symbol;Acc:HGNC:29527]	-
ENSG00000257704		43.9365	34.5491	74.2784	50.301	55.658	49.3795	61.9421	25.7648	14.668	32.7421	33.1509	37.5302	42.6849	INAFM1	19	47274453	47275707	+	1255	protein_coding	InaF motif containing 1 [Source:HGNC Symbol;Acc:HGNC:27406]	-
ENSG00000130741		34.8226	42.7005	47.7871	43.4704	42.9558	37.9368	36.6633	39.9583	37.9344	41.136	33.3928	34.2367	30.3742	EIF2S3	X	24054716	24077971	+	3472	protein_coding	eukaryotic translation initiation factor 2 subunit gamma [Source:HGNC Symbol;Acc:HGNC:3267]	-
ENSG00000166228		35.5916	57.3009	50.1278	33.0044	52.5301	38.6011	20.1312	32.8153	37.9689	38.0208	32.5128	54.3098	32.6123	PCBD1	10	70882280	70888784	-	1614	protein_coding	pterin-4 alpha-carbinolamine dehydratase 1 [Source:HGNC Symbol;Acc:HGNC:8646]	-
ENSG00000198561		41.6355	36.6178	26.7397	38.8602	33.6372	53.0979	29.1996	50.2243	58.1329	30.4648	40.823	46.3761	53.9403	CTNND1	11	57753243	57819546	+	8798	protein_coding	catenin delta 1 [Source:HGNC Symbol;Acc:HGNC:2515]	-
ENSG00000163220		529.352	3.16081	14.2266	1.22717	1.17636	4.58659	6.42058	3.45698	4.42531	1.46405	2.74975	1.35727	4.04362	S100A9	1	153357854	153361027	+	577	protein_coding	S100 calcium binding protein A9 [Source:HGNC Symbol;Acc:HGNC:10499]	-
ENSG00000125877		36.3685	47.2132	46.7834	30.1925	49.3705	34.0498	45.4539	30.035	33.8914	33.9138	44.8031	47.7546	43.7568	ITPA	20	3208868	3223870	+	2071	protein_coding	inosine triphosphatase [Source:HGNC Symbol;Acc:HGNC:6176]	-
ENSG00000071553		49.4527	38.631	50.6007	33.0886	62.2489	49.6483	23.2907	42.1415	43.4541	40.0288	32.9671	39.2625	25.5674	ATP6AP1	X	154428632	154436516	+	4884	protein_coding	ATPase H+ transporting accessory protein 1 [Source:HGNC Symbol;Acc:HGNC:868]	-
ENSG00000141959		35.2703	34.3065	60.2648	32.8782	49.7323	42.4721	36.4829	33.9319	37.9401	42.7773	45.2607	33.3965	38.9158	PFKL	21	44300051	44327376	+	8926	protein_coding	phosphofructokinase, liver type [Source:HGNC Symbol;Acc:HGNC:8876]	-
ENSG00000179918		35.0779	36.9688	52.6316	29.4222	48.5953	41.5401	21.2361	40.1866	59.9868	50.9493	28.5869	32.6949	27.4383	SEPHS2	16	30443631	30446181	-	2551	protein_coding	selenophosphate synthetase 2 [Source:HGNC Symbol;Acc:HGNC:19686]	-
ENSG00000132002		41.1919	39.2853	44.5408	36.0001	54.8662	38.9186	24.3128	66.9438	46.6708	32.0267	29.7017	30.422	29.1519	DNAJB1	19	14514770	14529770	-	3672	protein_coding	DnaJ heat shock protein family (Hsp40) member B1 [Source:HGNC Symbol;Acc:HGNC:5270]	-
ENSG00000141580		35.4833	40.3452	34.8511	30.5553	36.2185	36.2842	42.5572	36.2787	49.8758	45.604	42.2558	36.3081	38.6534	WDR45B	17	82614562	82648553	-	3542	protein_coding	WD repeat domain 45B [Source:HGNC Symbol;Acc:HGNC:25072]	-
ENSG00000100028		35.3953	57.9762	40.2118	34.8771	48.3167	34.4591	29.7693	30.1249	33.2854	32.2571	32.7309	53.8059	50.7721	SNRPD3	22	24555503	24609980	+	2544	protein_coding	small nuclear ribonucleoprotein D3 polypeptide [Source:HGNC Symbol;Acc:HGNC:11160]	-
ENSG00000260027		33.2909	54.6351	46.8036	29.6577	83.553	39.1138	21.0258	32.498	40.922	38.6601	33.0736	49.1294	39.273	HOXB7	17	48607227	48633572	-	1528	protein_coding	homeobox B7 [Source:HGNC Symbol;Acc:HGNC:5118]	Homeobox
ENSG00000224631		42.8017	29.9356	64.0555	52.1578	73.1528	42.0815	29.5078	28.1006	29.0613	39.2315	25.2287	27.1787	21.7653	RPS27AP16	16	61055399	61055964	-	566	transcribed_processed_pseudogene	ribosomal protein S27a pseudogene 16 [Source:HGNC Symbol;Acc:HGNC:36855]	-
ENSG00000171603		35.4479	33.3446	40.0724	38.04	48.4481	50.1189	26.0755	42.7285	60.1443	43.6595	28.3735	35.0023	28.673	CLSTN1	1	9729026	9824526	-	5683	protein_coding	calsyntenin 1 [Source:HGNC Symbol;Acc:HGNC:17447]	-
ENSG00000069275		38.0389	45.0811	30.7993	40.5302	36.2447	37.6913	32.9732	41.9066	37.3652	28.5014	32.6941	42.2232	38.0664	NUCKS1	1	205712819	205750276	-	6546	protein_coding	nuclear casein kinase and cyclin dependent kinase substrate 1 [Source:HGNC Symbol;Acc:HGNC:29923]	-
ENSG00000100591		36.6651	54.5213	43.0335	35.7881	47.8072	37.33	26.7198	34.2584	33.2561	30.4564	33.9264	44.307	38.8439	AHSA1	14	77457870	77469474	+	2948	protein_coding	activator of HSP90 ATPase activity 1 [Source:HGNC Symbol;Acc:HGNC:1189]	-
ENSG00000100994		50.9192	32.4535	38.7665	34.0634	53.4856	55.8001	72.0806	28.2051	52.1745	32.5705	19.347	31.6453	29.8295	PYGB	20	25248069	25298014	+	4474	protein_coding	glycogen phosphorylase B [Source:HGNC Symbol;Acc:HGNC:9723]	-
ENSG00000099804		37.2214	41.3217	65.1658	31.3566	59.1001	38.2706	36.6521	34.2465	40.9739	39.5222	31.6511	35.0553	36.7636	CDC34	19	531712	542092	+	1942	protein_coding	cell division cycle 34 [Source:HGNC Symbol;Acc:HGNC:1734]	-
ENSG00000011465		45.5809	32.9169	45.1874	45.6149	35.2837	32.2559	50.8853	35.2695	2.20942	53.2335	18.3512	18.5403	23.8638	DCN	12	91140484	91183123	-	12847	protein_coding	decorin [Source:HGNC Symbol;Acc:HGNC:2705]	-
ENSG00000147676		46.1465	39.5185	46.6317	33.538	51.2175	43.0789	10.4644	42.1156	70.4269	66.3385	19.7191	25.36	29.9299	MAL2	8	119165034	119245673	+	3430	protein_coding	mal, T cell differentiation protein 2 (gene/pseudogene) [Source:HGNC Symbol;Acc:HGNC:13634]	-
ENSG00000187446		40.0431	39.6333	46.8691	32.6529	62.7991	51.4636	20.6336	51.2025	65.5151	40.3436	23.0888	39.8652	30.1953	CHP1	15	41230839	41281890	+	3950	protein_coding	calcineurin like EF-hand protein 1 [Source:HGNC Symbol;Acc:HGNC:17433]	-
ENSG00000178980		38.8896	44.0708	63.5352	34.279	62.5501	38.3773	29.2406	35.5797	36.7057	41.3581	30.0686	33.5888	30.2101	SELENOW	19	47778572	47784686	+	5261	protein_coding	selenoprotein W [Source:HGNC Symbol;Acc:HGNC:10752]	-
ENSG00000035862		42.1288	36.1681	39.4455	60.6945	33.8269	39.249	59.2768	34.693	2.66706	24.8193	28.3124	29.593	22.7974	TIMP2	17	78852977	78925387	-	5633	protein_coding	TIMP metallopeptidase inhibitor 2 [Source:HGNC Symbol;Acc:HGNC:11821]	-
ENSG00000101150		38.7016	36.9861	44.5409	33.2096	46.2332	35.2725	45.6334	35.2143	35.9781	41.5205	35.4658	34.6429	40.7584	TPD52L2	20	63865228	63891545	+	4694	protein_coding	tumor protein D52 like 2 [Source:HGNC Symbol;Acc:HGNC:12007]	-
ENSG00000105677		44.8619	45.9814	56.0397	32.8722	55.4456	40.1238	29.6746	28.6638	29.66	43.9431	25.4884	39.3193	27.7758	TMEM147	19	35545595	35547526	+	1932	protein_coding	transmembrane protein 147 [Source:HGNC Symbol;Acc:HGNC:30414]	-
ENSG00000109736		29.9102	29.7232	50.6518	34.1736	49.9466	30.9445	58.7137	35.8252	33.2717	36.9029	54.6336	39.5945	56.9296	MFSD10	4	2930561	2934859	-	3159	protein_coding	major facilitator superfamily domain containing 10 [Source:HGNC Symbol;Acc:HGNC:16894]	-
ENSG00000101460		42.6507	41.3693	60.8112	30.8504	66.9937	44.8712	48.0826	35.183	39.026	26.8823	33.7172	38.573	43.1146	MAP1LC3A	20	34546854	34560345	+	1762	protein_coding	microtubule associated protein 1 light chain 3 alpha [Source:HGNC Symbol;Acc:HGNC:6838]	-
ENSG00000004799		40.1879	16.1172	24.5228	30.3976	47.4774	45.0081	15.4418	188.849	98.4743	41.2591	10.819	17.3671	21.2716	PDK4	7	95583499	95596491	-	4519	protein_coding	pyruvate dehydrogenase kinase 4 [Source:HGNC Symbol;Acc:HGNC:8812]	-
ENSG00000114867		41.5657	33.1744	36.5278	29.8822	36.8201	48.8112	31.9292	43.3562	49.0327	38.8697	32.2177	36.2853	26.098	EIF4G1	3	184314495	184335358	+	8257	protein_coding	eukaryotic translation initiation factor 4 gamma 1 [Source:HGNC Symbol;Acc:HGNC:3296]	-
ENSG00000136999		39.9535	28.4585	54.7196	29.0574	33.6807	30.7747	10.3379	57.7544	93.8819	64.9222	39.0656	30.7422	24.2307	NOV	8	119416306	119424353	+	2673	protein_coding	nephroblastoma overexpressed [Source:HGNC Symbol;Acc:HGNC:7885]	-
ENSG00000067182		42.3703	28.0718	66.0696	39.9972	43.4944	44.1628	53.4384	28.0479	27.0738	39.4581	20.9229	26.0628	25.9591	TNFRSF1A	12	6328757	6342114	-	4005	protein_coding	TNF receptor superfamily member 1A [Source:HGNC Symbol;Acc:HGNC:11916]	-
ENSG00000129925		45.0855	43.6443	38.2328	27.987	47.8021	46.5055	28.3381	45.6571	50.9423	34.003	39.5631	42.5924	33.3055	TMEM8A	16	370773	387113	-	4447	protein_coding	transmembrane protein 8A [Source:HGNC Symbol;Acc:HGNC:17205]	-
ENSG00000197448		38.3275	41.0209	45.67	29.3722	44.8052	35.235	40.5361	38.5368	37.8227	33.1098	41.2927	39.3212	35.6266	GSTK1	7	143244093	143270854	+	4228	protein_coding	glutathione S-transferase kappa 1 [Source:HGNC Symbol;Acc:HGNC:16906]	-
ENSG00000142409		37.2681	43.7833	69.7939	25.0155	65.0338	47.3097	25.9738	36.7484	59.8992	31.641	25.5959	33.996	36.3036	ZNF787	19	56087366	56121280	-	3671	protein_coding	zinc finger protein 787 [Source:HGNC Symbol;Acc:HGNC:26998]	zf-C2H2
ENSG00000114956		34.5749	60.0449	50.8187	29.0867	48.3043	35.9228	24.5851	34.345	34.1189	32.2641	36.1061	47.2884	52.0192	DGUOK	2	73926826	73958961	+	1455	protein_coding	deoxyguanosine kinase [Source:HGNC Symbol;Acc:HGNC:2858]	-
ENSG00000070526		47.7803	30.4226	41.8973	21.8944	40.1409	36.4899	13.4922	44.2859	61.8271	38.0973	48.3331	38.8554	37.3253	ST6GALNAC1	17	76624761	76643838	-	3448	protein_coding	ST6 N-acetylgalactosaminide alpha-2,6-sialyltransferase 1 [Source:HGNC Symbol;Acc:HGNC:23614]	-
ENSG00000182004		31.7268	50.1707	40.6709	32.2592	38.3462	24.7245	35.9697	33.0832	37.1437	48.3864	29.5012	38.1401	39.2555	SNRPE	1	203861603	203870550	+	1474	protein_coding	small nuclear ribonucleoprotein polypeptide E [Source:HGNC Symbol;Acc:HGNC:11161]	-
ENSG00000142864		40.6624	42.2768	37.4374	36.0112	37.0989	40.1874	28.9974	38.6438	42.0297	40.3811	27.3759	34.499	27.9275	SERBP1	1	67407810	67430415	-	7676	protein_coding	SERPINE1 mRNA binding protein 1 [Source:HGNC Symbol;Acc:HGNC:17860]	-
ENSG00000250479		35.4195	53.1217	47.1438	44.8555	49.8182	46.8644	42.5126	24.9335	12.6622	24.8458	26.3138	44.6276	47.9672	CHCHD10	22	23765834	23768443	-	1360	protein_coding	coiled-coil-helix-coiled-coil-helix domain containing 10 [Source:HGNC Symbol;Acc:HGNC:15559]	-
ENSG00000172725		34.8941	43.1161	55.2767	29.2838	53.3191	47.6929	27.9435	37.9177	47.2087	35.0689	36.0169	37.1525	26.0166	CORO1B	11	67435510	67443821	-	5327	protein_coding	coronin 1B [Source:HGNC Symbol;Acc:HGNC:2253]	-
ENSG00000157020		36.8151	52.8471	45.8243	31.0542	53.8989	39.4426	22.2254	38.3421	42.0774	28.9733	39.7618	47.6085	36.3813	SEC13	3	10293131	10321178	-	5446	protein_coding	SEC13 homolog, nuclear pore and COPII coat complex component [Source:HGNC Symbol;Acc:HGNC:10697]	-
ENSG00000166913		37.3329	40.2249	40.3401	32.4552	48.2413	42.1103	24.9115	41.7193	52.0758	36.6998	33.7113	34.8762	30.8109	YWHAB	20	44885676	44908532	+	7933	protein_coding	tyrosine 3-monooxygenase/tryptophan 5-monooxygenase activation protein beta [Source:HGNC Symbol;Acc:HGNC:12849]	-
ENSG00000172053		36.0077	42.5744	44.8708	33.8512	42.7273	38.8683	33.5266	33.7605	33.3107	32.9382	39.9785	40.5996	43.2736	QARS	3	49095932	49105135	-	4708	protein_coding	glutaminyl-tRNA synthetase [Source:HGNC Symbol;Acc:HGNC:9751]	-
ENSG00000139112		33.8681	30.5822	53.6342	24.0744	52.5389	46.1344	29.8608	53.4679	70.9498	56.0572	16.2512	27.367	25.9241	GABARAPL1	12	10212458	10223130	+	4086	protein_coding	GABA type A receptor associated protein like 1 [Source:HGNC Symbol;Acc:HGNC:4068]	-
ENSG00000174851		41.3617	47.8598	56.1264	30.0605	55.2226	42.991	30.2893	30.2989	32.2965	29.5588	33.1752	38.8975	27.1317	YIF1A	11	66284580	66289170	-	2370	protein_coding	Yip1 interacting factor homolog A, membrane trafficking protein [Source:HGNC Symbol;Acc:HGNC:16688]	-
ENSG00000132640		51.5965	36.9636	27.9685	41.3403	31.051	47.2557	61.9318	43.0097	19.975	27.2827	21.1635	32.7746	41.3737	BTBD3	20	11890723	11926609	+	6228	protein_coding	BTB domain containing 3 [Source:HGNC Symbol;Acc:HGNC:15854]	-
ENSG00000100243		47.8613	37.2415	44.5507	37.0138	51.3439	53.6485	28.1953	31.5758	39.4187	39.3678	26.199	35.101	26.4996	CYB5R3	22	42617840	42649568	-	5973	protein_coding	cytochrome b5 reductase 3 [Source:HGNC Symbol;Acc:HGNC:2873]	-
ENSG00000134248		34.8124	54.619	51.3543	25.6827	51.6539	29.5529	28.7385	31.0377	38.5433	40.5044	32.3346	36.66	45.3346	LAMTOR5	1	110401249	110407942	-	2388	protein_coding	late endosomal/lysosomal adaptor, MAPK and MTOR activator 5 [Source:HGNC Symbol;Acc:HGNC:17955]	-
ENSG00000165458		25.3925	36.8207	28.4371	30.5048	26.2573	35.3609	59.1113	32.9813	40.5441	29.2026	80.1989	49.5288	48.9182	INPPL1	11	72223701	72239105	+	6519	protein_coding	inositol polyphosphate phosphatase like 1 [Source:HGNC Symbol;Acc:HGNC:6080]	-
ENSG00000185551		49.6294	38.1191	30.7135	48.6404	33.0931	47.3412	56.3695	41.7478	17.7069	25.0832	27.8941	35.0667	26.8609	NR2F2	15	96325938	96340263	+	6459	protein_coding	nuclear receptor subfamily 2 group F member 2 [Source:HGNC Symbol;Acc:HGNC:7976]	RXR-like
ENSG00000211896		1.87225	25.4327	203.765	1.81427	0.603205	3.39351	1.16539	0.608157	0.0859979	1.07047	0.170205	0.0810119	0.371685	IGHG1	14	105736343	105743071	-	2762	IG_C_gene	immunoglobulin heavy constant gamma 1 (G1m marker) [Source:HGNC Symbol;Acc:HGNC:5525]	-
ENSG00000023191		42.2363	41.2158	52.9869	34.7679	54.9275	43.4632	39.434	31.9334	30.5524	33.6557	30.9914	38.9766	32.7289	RNH1	11	494512	507300	-	7374	protein_coding	ribonuclease/angiogenin inhibitor 1 [Source:HGNC Symbol;Acc:HGNC:10074]	-
ENSG00000170540		29.1161	30.3146	45.7672	30.6658	45.2777	30.3646	18.2396	34.8368	60.645	68.1414	18.642	21.4691	23.879	ARL6IP1	16	18791667	18801678	-	3666	protein_coding	ADP ribosylation factor like GTPase 6 interacting protein 1 [Source:HGNC Symbol;Acc:HGNC:697]	-
ENSG00000166033		38.3272	32.888	49.7993	48.5164	46.6244	32.8292	37.2549	32.3149	7.53017	46.3602	25.4495	27.1962	22.2363	HTRA1	10	122458551	122514908	+	2279	protein_coding	HtrA serine peptidase 1 [Source:HGNC Symbol;Acc:HGNC:9476]	-
ENSG00000269893		35.625	41.0485	42.1771	37.0591	48.0007	25.0883	43.9536	30.767	13.6391	28.3721	33.9974	42.0601	43.2761	SNHG8	4	118278709	118279823	+	923	lincRNA	small nucleolar RNA host gene 8 [Source:HGNC Symbol;Acc:HGNC:33098]	-
ENSG00000148362		26.3978	53.9687	36.9396	34.1467	42.9727	26.4582	66.9966	20.4283	16.2029	25.7779	54.4216	49.9234	79.3312	PAXX	9	136992418	136993984	+	1367	protein_coding	PAXX, non-homologous end joining factor [Source:HGNC Symbol;Acc:HGNC:27849]	-
ENSG00000196975		48.4853	38.7562	58.4952	24.4236	45.4135	50.5683	21.5323	23.6944	38.8388	89.2261	13.4568	25.5795	25.6463	ANXA4	2	69644425	69827100	+	11048	protein_coding	annexin A4 [Source:HGNC Symbol;Acc:HGNC:542]	-
ENSG00000130520		38.8949	43.4684	64.5487	28.4655	68.306	42.5205	18.0653	34.1221	41.4828	35.2198	24.0757	32.2447	29.7327	LSM4	19	18306230	18323274	-	3029	protein_coding	LSM4 homolog, U6 small nuclear RNA and mRNA degradation associated [Source:HGNC Symbol;Acc:HGNC:17259]	-
ENSG00000205544		43.4879	88.9551	41.2532	29.3523	46.6938	27.8403	16.7508	19.2296	23.0135	21.5072	29.5063	51.7453	63.3619	TMEM256	17	7402975	7404137	-	707	protein_coding	transmembrane protein 256 [Source:HGNC Symbol;Acc:HGNC:28618]	-
ENSG00000174917		37.7754	51.6286	60.4099	25.8529	59.6421	36.7564	20.7355	30.7758	30.9399	37.7856	27.3214	41.9691	35.891	C19orf70	19	5678421	5680896	-	1854	protein_coding	chromosome 19 open reading frame 70 [Source:HGNC Symbol;Acc:HGNC:33702]	-
ENSG00000164032		36.1705	37.2968	36.2649	35.1448	43.2716	30.3803	26.6874	28.5136	26.4806	37.6239	26.1028	32.7666	38.3762	H2AFZ	4	99948086	99950388	-	2303	protein_coding	H2A histone family member Z [Source:HGNC Symbol;Acc:HGNC:4741]	-
ENSG00000132646		35.3069	35.1551	42.9522	36.6202	53.9033	30.0223	20.3955	31.7947	35.4432	26.9088	19.7342	36.1643	31.9126	PCNA	20	5114953	5126626	-	1471	protein_coding	proliferating cell nuclear antigen [Source:HGNC Symbol;Acc:HGNC:8729]	-
ENSG00000014216		39.2781	30.1832	54.8269	31.3911	53.8137	49.8934	22.9163	43.4499	53.9646	39.377	30.7159	30.5726	25.4292	CAPN1	11	65180566	65212006	+	7553	protein_coding	calpain 1 [Source:HGNC Symbol;Acc:HGNC:1476]	-
ENSG00000182952		34.9427	28.908	39.5873	33.0909	40.4913	41.589	35.896	44.3747	46.0976	32.9642	31.1344	31.0868	24.9799	HMGN4	6	26538405	26546254	+	1274	protein_coding	high mobility group nucleosomal binding domain 4 [Source:HGNC Symbol;Acc:HGNC:4989]	-
ENSG00000135535		36.4816	41.9481	39.3182	33.8097	39.7499	35.2874	16.8308	38.5127	48.7677	51.7401	24.3991	27.4493	26.7832	CD164	6	109366514	109382812	-	7206	protein_coding	CD164 molecule [Source:HGNC Symbol;Acc:HGNC:1632]	-
ENSG00000116560		32.6002	34.6289	28.6485	38.4338	26.964	35.2888	53.2737	33.1871	33.4571	34.6145	49.8214	39.2309	52.4696	SFPQ	1	35176378	35193148	-	7426	protein_coding	splicing factor proline and glutamine rich [Source:HGNC Symbol;Acc:HGNC:10774]	-
ENSG00000130635		45.2872	30.8961	23.4934	55.4994	29.5044	39.0757	52.8836	29.3913	1.67175	18.6644	36.8577	37.1159	25.8319	COL5A1	9	134641774	134844843	+	11189	protein_coding	collagen type V alpha 1 chain [Source:HGNC Symbol;Acc:HGNC:2209]	-
ENSG00000171298		47.5089	31.1731	52.4905	33.7728	44.6277	42.292	36.185	40.1933	33.1344	44.0611	34.4533	28.6095	33.6128	GAA	17	80101556	80119879	+	5156	protein_coding	glucosidase alpha, acid [Source:HGNC Symbol;Acc:HGNC:4065]	-
ENSG00000146386		33.0692	53.8802	34.5142	28.55	45.8164	34.8726	16.6508	35.4755	51.0186	41.0813	41.624	40.7421	40.9082	ABRACL	6	139028682	139043302	+	1200	protein_coding	ABRA C-terminal like [Source:HGNC Symbol;Acc:HGNC:21230]	-
ENSG00000234797		30.402	39.3692	63.6739	41.9296	52.7796	23.7183	28.6473	29.25	20.3914	33.3956	35.258	22.094	26.2958	RPS3AP6	15	59768352	59769146	+	795	processed_pseudogene	ribosomal protein S3A pseudogene 6 [Source:HGNC Symbol;Acc:HGNC:18630]	-
ENSG00000161013		30.779	28.1579	46.1174	28.0416	49.5779	40.3752	46.0328	36.7584	55.837	50.2593	31.6648	33.3189	40.15	MGAT4B	5	179797597	179806952	-	5495	protein_coding	alpha-1,3-mannosyl-glycoprotein 4-beta-N-acetylglucosaminyltransferase B [Source:HGNC Symbol;Acc:HGNC:7048]	-
ENSG00000106077		29.5161	33.4897	49.1199	29.054	41.9728	36.4192	37.8085	39.0075	46.9293	35.7188	42.6156	39.1742	65.3573	ABHD11	7	73736094	73738867	-	2289	protein_coding	abhydrolase domain containing 11 [Source:HGNC Symbol;Acc:HGNC:16407]	-
ENSG00000172586		36.9921	51.3341	54.0106	30.2638	55.8388	33.8318	28.9533	28.5288	35.5969	32.1432	33.5224	39.1534	37.8216	CHCHD1	10	73782047	73783652	+	1483	protein_coding	coiled-coil-helix-coiled-coil-helix domain containing 1 [Source:HGNC Symbol;Acc:HGNC:23518]	-
ENSG00000089289		36.2547	39.6215	56.7104	40.1631	49.7423	31.9497	27.7568	35.9434	35.1123	40.1185	29.1923	32.9564	28.9704	IGBP1	X	70133449	70166324	+	1862	protein_coding	immunoglobulin binding protein 1 [Source:HGNC Symbol;Acc:HGNC:5461]	-
ENSG00000126457		36.6831	42.6273	43.3732	33.7753	42.4323	33.6717	45.4986	26.6617	15.873	26.2068	42.7614	42.4089	33.937	PRMT1	19	49675786	49689029	+	4796	protein_coding	protein arginine methyltransferase 1 [Source:HGNC Symbol;Acc:HGNC:5187]	-
ENSG00000189043		39.3901	44.7691	39.2433	32.8244	46.956	31.676	28.607	27.6924	40.996	39.5025	30.0261	34.0729	32.5174	NDUFA4	7	10931951	10940256	-	3556	protein_coding	NDUFA4, mitochondrial complex associated [Source:HGNC Symbol;Acc:HGNC:7687]	-
ENSG00000266412		44.1371	34.9039	34.9434	38.5104	37.8191	44.2266	20.5617	38.8249	48.7689	40.547	23.3958	30.1019	25.9228	NCOA4	10	46005088	46030714	-	4079	protein_coding	nuclear receptor coactivator 4 [Source:HGNC Symbol;Acc:HGNC:7671]	-
ENSG00000169241		37.7364	48.8003	46.4282	24.0448	56.0625	40.9504	16.0915	36.5422	51.1849	34.5277	34.4544	44.9183	26.3628	SLC50A1	1	155135344	155138857	+	2340	protein_coding	solute carrier family 50 member 1 [Source:HGNC Symbol;Acc:HGNC:30657]	-
ENSG00000116489		35.5487	40.698	34.4216	33.4981	35.7833	32.6536	33.866	38.2947	47.1745	36.4376	28.2718	33.035	38.212	CAPZA1	1	112619173	112671619	+	4130	protein_coding	capping actin protein of muscle Z-line subunit alpha 1 [Source:HGNC Symbol;Acc:HGNC:1488]	-
ENSG00000143549		34.8814	33.7815	42.0836	31.178	47.4947	43.7449	21.3059	43.7252	60.7689	44.1273	23.298	32.4003	22.2832	TPM3	1	154155304	154194648	-	8389	protein_coding	tropomyosin 3 [Source:HGNC Symbol;Acc:HGNC:12012]	-
ENSG00000204256		34.5202	34.624	27.9027	31.7213	34.7678	35.9423	33.3833	48.3706	53.3358	27.5752	45.8765	41.5138	35.6669	BRD2	6	32968660	32981505	+	7337	protein_coding	bromodomain containing 2 [Source:HGNC Symbol;Acc:HGNC:1103]	-
ENSG00000101940		33.1589	50.3996	46.9168	31.7796	42.8668	33.8053	42.9764	29.5881	27.7551	32.7108	45.4886	50.6315	66.2189	WDR13	X	48590042	48608867	+	7884	protein_coding	WD repeat domain 13 [Source:HGNC Symbol;Acc:HGNC:14352]	-
ENSG00000114854		104.284	53.3919	46.3213	26.9073	83.4188	77.4623	13.8312	15.5048	42.2992	22.989	13.7349	26.2931	35.1573	TNNC1	3	52451102	52454070	-	1168	protein_coding	troponin C1, slow skeletal and cardiac type [Source:HGNC Symbol;Acc:HGNC:11943]	-
ENSG00000205352		32.1689	49.8355	47.0755	27.9576	52.4615	33.7811	22.2846	35.6044	52.2074	34.9291	31.5216	46.4772	33.2136	PRR13	12	53441605	53446645	+	2897	protein_coding	proline rich 13 [Source:HGNC Symbol;Acc:HGNC:24528]	-
ENSG00000234287		12.7846	43.1434	96.33	97.8278	74.0467	20.1079	27.3891	15.4387	14.4379	20.3499	15.6702	15.1364	38.7947	AC099560.2	3	40761545	40761799	+	255	processed_pseudogene	ribosomal protein S27 (RPS27) pseudogene	-
ENSG00000011304		32.3057	37.8394	36.429	36.0135	31.6372	36.3586	46.7294	32.2819	32.4472	27.5618	36.4464	39.1888	36.0128	PTBP1	19	797075	812327	+	6883	protein_coding	polypyrimidine tract binding protein 1 [Source:HGNC Symbol;Acc:HGNC:9583]	-
ENSG00000119655		40.8323	38.0513	58.1384	34.0595	62.1994	41.5766	14.6032	35.1726	35.1019	34.0659	16.8658	31.2964	21.6257	NPC2	14	74476192	74494177	-	2749	protein_coding	NPC intracellular cholesterol transporter 2 [Source:HGNC Symbol;Acc:HGNC:14537]	-
ENSG00000125304		36.6921	35.5611	34.7076	29.6889	43.319	34.5939	18.9211	42.3144	49.3198	45.0691	26.8392	26.8757	23.8385	TM9SF2	13	99446311	99564006	+	5524	protein_coding	transmembrane 9 superfamily member 2 [Source:HGNC Symbol;Acc:HGNC:11865]	-
ENSG00000204463		34.7729	37.371	34.373	30.9469	34.3739	41.7403	39.9164	38.0391	41.4553	32.0676	39.9944	38.0405	33.5344	BAG6	6	31639028	31652705	-	5310	protein_coding	BCL2 associated athanogene 6 [Source:HGNC Symbol;Acc:HGNC:13919]	-
ENSG00000119318		34.9308	45.1915	31.0871	31.9015	34.5899	37.3458	29.2673	37.9213	41.8823	33.7589	32.7877	40.6056	29.5248	RAD23B	9	107283137	107332194	+	4615	protein_coding	RAD23 homolog B, nucleotide excision repair protein [Source:HGNC Symbol;Acc:HGNC:9813]	-
ENSG00000188986		36.3333	35.3907	51.1009	30.6253	53.4035	38.7046	32.8198	32.744	35.3472	33.5469	34.5	30.1256	31.72	NELFB	9	137255173	137273546	+	2698	protein_coding	negative elongation factor complex member B [Source:HGNC Symbol;Acc:HGNC:24324]	-
ENSG00000008283		34.8555	32.4681	46.3135	21.9713	47.1839	39.1021	15.5484	39.7633	61.3795	43.803	28.1997	29.7148	29.5418	CYB561	17	63432304	63446378	-	5320	protein_coding	cytochrome b561 [Source:HGNC Symbol;Acc:HGNC:2571]	-
ENSG00000008282		37.2851	35.1229	38.5014	32.5173	45.1349	31.4016	17.7822	38.8632	54.0237	54.8093	21.9629	25.6752	20.8354	SYPL1	7	106090503	106112576	-	2804	protein_coding	synaptophysin like 1 [Source:HGNC Symbol;Acc:HGNC:11507]	-
ENSG00000108561		41.2355	32.3008	48.6582	34.7332	43.4978	37.4254	32.7721	28.9546	32.45	42.2766	22.851	29.299	19.8244	C1QBP	17	5432777	5448830	-	2335	protein_coding	complement C1q binding protein [Source:HGNC Symbol;Acc:HGNC:1243]	-
ENSG00000168002		35.9523	40.2614	55.3642	31.8647	57.1812	34.2334	22.6443	30.5177	39.7112	33.3861	26.3105	35.1399	28.7794	POLR2G	11	62761544	62766710	+	1923	protein_coding	RNA polymerase II subunit G [Source:HGNC Symbol;Acc:HGNC:9194]	-
ENSG00000145494		41.2943	56.4397	44.9586	23.1233	46.9915	39.1376	21.723	27.53	30.0796	31.8956	26.1215	40.2867	31.1304	NDUFS6	5	1801400	1816605	+	1451	protein_coding	NADH:ubiquinone oxidoreductase subunit S6 [Source:HGNC Symbol;Acc:HGNC:7713]	-
ENSG00000168710		35.8159	34.4039	32.7662	30.0301	41.2618	33.2015	21.2379	44.4736	57.0936	43.1335	27.3761	35.8301	28.5657	AHCYL1	1	109984686	110023741	+	5113	protein_coding	adenosylhomocysteinase like 1 [Source:HGNC Symbol;Acc:HGNC:344]	-
ENSG00000095139		33.5877	38.3386	29.7911	34.699	31.8352	37.2096	25.1682	47.0752	48.5772	33.9763	29.7122	35.8238	27.1914	ARCN1	11	118572390	118603033	+	4177	protein_coding	archain 1 [Source:HGNC Symbol;Acc:HGNC:649]	-
ENSG00000132589		31.5919	23.755	58.1052	25.5683	47.8884	40.2932	26.8344	40.297	60.8056	47.0997	22.5294	24.7331	22.5763	FLOT2	17	28879335	28897679	-	3336	protein_coding	flotillin 2 [Source:HGNC Symbol;Acc:HGNC:3758]	-
ENSG00000168090		37.1652	42.2743	52.0409	33.1035	43.7237	36.0035	34.9638	30.5001	25.6396	26.1823	29.5805	38.4417	35.6417	COPS6	7	100088954	100092200	+	2807	protein_coding	COP9 signalosome subunit 6 [Source:HGNC Symbol;Acc:HGNC:21749]	-
ENSG00000101911		47.669	44.9025	38.4896	39.32	43.6727	39.4219	43.8867	34.2775	25.966	26.9319	22.6275	30.3424	39.3881	PRPS2	X	12791355	12824222	+	2758	protein_coding	phosphoribosyl pyrophosphate synthetase 2 [Source:HGNC Symbol;Acc:HGNC:9465]	-
ENSG00000089063		31.7979	44.2155	36.5055	32.7947	43.6449	31.1905	32.307	33.2567	33.2038	36.7655	24.3836	37.0541	33.8925	TMEM230	20	5068232	5113103	-	3051	protein_coding	transmembrane protein 230 [Source:HGNC Symbol;Acc:HGNC:15876]	-
ENSG00000113721		40.8115	34.9513	33.2243	50.5295	30.2173	37.2817	53.4397	31.8391	2.21318	14.6601	43.317	33.0679	31.0958	PDGFRB	5	150113837	150155872	-	7137	protein_coding	platelet derived growth factor receptor beta [Source:HGNC Symbol;Acc:HGNC:8804]	-
ENSG00000104549		45.0058	70.1746	15.1677	30.4284	45.5661	35.8471	6.99727	35.4333	51.864	11.1849	45.7958	65.3333	57.9255	SQLE	8	124998497	125022283	+	4305	protein_coding	squalene epoxidase [Source:HGNC Symbol;Acc:HGNC:11279]	-
ENSG00000257084		21.3592	63.5384	34.8251	20.8532	29.2661	18.2732	32.2749	25.3459	34.7806	25.5151	47.0106	60.4138	73.8615	MIR200CHG	12	6963246	6964447	+	350	lincRNA	MIR200C and MIR141 host gene [Source:HGNC Symbol;Acc:HGNC:53161]	-
ENSG00000166888		25.6781	24.0954	31.2558	28.1517	21.3831	34.9785	62.4799	41.12	48.3238	40.2485	38.2791	30.8744	59.7583	STAT6	12	57095408	57132139	-	7298	protein_coding	signal transducer and activator of transcription 6 [Source:HGNC Symbol;Acc:HGNC:11368]	STAT
ENSG00000151208		22.5687	20.7868	16.0328	19.5947	16.0888	41.1081	26.8391	57.1831	63.6252	22.8763	87.9017	38.0641	81.8233	DLG5	10	77790791	77926526	-	10271	protein_coding	discs large MAGUK scaffold protein 5 [Source:HGNC Symbol;Acc:HGNC:2904]	-
ENSG00000100911		26.5507	49.0922	30.139	27.1577	32.2309	30.2917	49.2708	22.9486	22.4794	21.3429	45.4915	39.3695	46.3247	PSME2	14	24143362	24147570	-	3582	protein_coding	proteasome activator subunit 2 [Source:HGNC Symbol;Acc:HGNC:9569]	-
ENSG00000123143		39.5752	31.1658	56.9626	36.9541	50.881	51.8309	39.5696	26.7586	23.6314	29.2528	25.3373	31.5035	28.306	PKN1	19	14433053	14471867	+	4606	protein_coding	protein kinase N1 [Source:HGNC Symbol;Acc:HGNC:9405]	-
ENSG00000188536		70.4133	52.5005	63.1653	58.6826	34.0239	19.6005	57.8683	12.0597	5.9597	11.8928	18.6877	13.934	90.6184	HBA2	16	172876	173710	+	827	protein_coding	hemoglobin subunit alpha 2 [Source:HGNC Symbol;Acc:HGNC:4824]	-
ENSG00000203879		28.6068	37.9004	37.7788	34.3427	36.3354	31.4905	53.2679	37.0317	33.9388	31.9148	49.6961	38.4206	50.4632	GDI1	X	154436913	154443467	+	5256	protein_coding	GDP dissociation inhibitor 1 [Source:HGNC Symbol;Acc:HGNC:4226]	-
ENSG00000285972		20.0358	32.6181	49.1794	32.6107	56.7995	42.8956	31.9542	53.1638	67.5885	55.0914	21.5423	26.1485	21.763	CERNA2	10	84167228	84172093	-	1874	lincRNA	competing endogenous lncRNA 2 for microRNA let-7b [Source:HGNC Symbol;Acc:HGNC:51354]	-
ENSG00000148834		31.3783	45.646	52.1479	28.3772	38.2422	22.5299	26.0743	27.0994	45.1244	35.5401	20.1553	27.0266	25.0564	GSTO1	10	104235356	104267459	+	1691	protein_coding	glutathione S-transferase omega 1 [Source:HGNC Symbol;Acc:HGNC:13312]	-
ENSG00000039068		37.6269	18.6106	42.1531	27.3616	37.5109	47.6994	10.0975	51.8287	79.2139	56.0123	14.9168	30.3285	24.5366	CDH1	16	68737225	68835548	+	6177	protein_coding	cadherin 1 [Source:HGNC Symbol;Acc:HGNC:1748]	-
ENSG00000005893		43.4735	35.0053	32.4893	34.2023	46.028	40.5278	14.661	45.6427	55.9751	39.9535	23.9583	33.4559	26.4645	LAMP2	X	120427827	120469365	-	5526	protein_coding	lysosomal associated membrane protein 2 [Source:HGNC Symbol;Acc:HGNC:6501]	-
ENSG00000131844		43.1856	39.8192	36.8653	33.8684	41.2939	52.2838	17.1407	40.8954	55.0711	34.7698	26.7035	32.2524	28.4125	MCCC2	5	71587288	71658704	+	6034	protein_coding	methylcrotonoyl-CoA carboxylase 2 [Source:HGNC Symbol;Acc:HGNC:6937]	-
ENSG00000160685		35.5041	36.6281	33.5868	25.2021	38.9191	38.0164	34.2969	44.7331	58.8157	29.2514	39.0845	39.4938	40.9918	ZBTB7B	1	155002630	155018522	+	4303	protein_coding	zinc finger and BTB domain containing 7B [Source:HGNC Symbol;Acc:HGNC:18668]	ZBTB
ENSG00000183726		31.4008	34.8505	40.4858	27.665	42.1625	29.0386	22.5654	35.0046	50.4308	56.0222	18.887	30.4136	27.0949	TMEM50A	1	25337917	25362361	+	3410	protein_coding	transmembrane protein 50A [Source:HGNC Symbol;Acc:HGNC:30590]	-
ENSG00000181274		31.8759	38.1756	53.6731	22.422	51.3888	41.2077	13.5296	74.3136	60.428	28.0567	31.7582	31.4956	23.7007	FRAT2	10	97332497	97334709	-	2213	protein_coding	FRAT2, WNT signaling pathway regulator [Source:HGNC Symbol;Acc:HGNC:16048]	-
ENSG00000165704		28.1042	65.6424	22.0567	24.6177	31.0808	18.7064	16.305	29.381	28.155	23.2962	35.5691	55.491	33.5609	HPRT1	X	134460153	134520513	+	1624	protein_coding	hypoxanthine phosphoribosyltransferase 1 [Source:HGNC Symbol;Acc:HGNC:5157]	-
ENSG00000108946		35.4011	36.0616	30.524	35.5024	37.0541	35.4523	27.2988	36.3077	42.0224	42.612	28.9466	32.402	31.5513	PRKAR1A	17	68511780	68551319	+	6821	protein_coding	protein kinase cAMP-dependent type I regulatory subunit alpha [Source:HGNC Symbol;Acc:HGNC:9388]	-
ENSG00000119383		35.5999	34.0292	48.9186	26.701	56.9109	43.9195	20.0965	35.0752	43.4381	28.9575	26.6127	33.0918	22.3194	PTPA	9	129110950	129148946	+	5624	protein_coding	protein phosphatase 2 phosphatase activator [Source:HGNC Symbol;Acc:HGNC:9308]	-
ENSG00000165672		37.1103	35.399	36.2352	34.4147	36.5141	30.7056	28.3844	33.5811	37.763	43.405	24.6094	29.5164	32.5565	PRDX3	10	119167703	119178833	-	3417	protein_coding	peroxiredoxin 3 [Source:HGNC Symbol;Acc:HGNC:9354]	-
ENSG00000165030		29.4386	29.684	44.7095	33.1246	27.7305	45.2183	53.1007	66.5396	24.721	37.6798	13.6973	20.4706	21.1272	NFIL3	9	91409045	91423862	-	2085	protein_coding	nuclear factor, interleukin 3 regulated [Source:HGNC Symbol;Acc:HGNC:7787]	TF_bZIP
ENSG00000101367		32.465	36.8512	37.3411	32.0616	38.1573	39.0966	26.65	44.5668	46.5001	36.0244	22.9856	34.3139	24.1233	MAPRE1	20	32819893	32850405	+	2623	protein_coding	microtubule associated protein RP/EB family member 1 [Source:HGNC Symbol;Acc:HGNC:6890]	-
ENSG00000116299		31.2107	32.0539	49.3958	24.1589	48.3825	34.7111	7.94745	51.0522	70.7151	36.9175	27.4292	32.2941	22.3382	KIAA1324	1	109113679	109206781	+	9300	protein_coding	KIAA1324 [Source:HGNC Symbol;Acc:HGNC:29618]	-
ENSG00000135387		29.1897	29.2285	34.1551	28.4911	42.2125	40.3776	23.2693	39.3567	50.3689	54.4305	20.4437	26.7872	24.8823	CAPRIN1	11	34051683	34101156	+	7689	protein_coding	cell cycle associated protein 1 [Source:HGNC Symbol;Acc:HGNC:6743]	-
ENSG00000104870		34.3338	44.6491	50.9066	42.6681	47.3032	29.5954	36.6315	22.6797	4.41128	24.0173	38.4714	31.1128	23.1248	FCGRT	19	49506816	49526333	+	4173	protein_coding	Fc fragment of IgG receptor and transporter [Source:HGNC Symbol;Acc:HGNC:3621]	-
ENSG00000104695		35.2111	39.89	40.5542	35.2181	44.6942	30.0701	30.2048	39.4849	46.6269	37.4251	31.4766	29.7778	29.3248	PPP2CB	8	30774457	30814314	-	4516	protein_coding	protein phosphatase 2 catalytic subunit beta [Source:HGNC Symbol;Acc:HGNC:9300]	-
ENSG00000181234		32.8137	43.0387	33.2749	36.763	36.0604	30.9053	35.3321	39.9496	48.0742	27.4926	49.3792	40.6169	32.3729	TMEM132C	12	128267403	128707915	+	4947	protein_coding	transmembrane protein 132C [Source:HGNC Symbol;Acc:HGNC:25436]	-
ENSG00000162729		40.2046	36.7699	45.7051	21.6861	65.7527	41.7338	16.8701	39.8142	44.078	35.8034	33.6664	34.897	25.096	IGSF8	1	160091340	160098943	-	2592	protein_coding	immunoglobulin superfamily member 8 [Source:HGNC Symbol;Acc:HGNC:17813]	-
ENSG00000164054		39.4446	33.9065	46.2941	30.7372	38.7645	50.2879	30.5224	30.0948	26.5205	32.3951	22.1496	26.0264	20.0701	SHISA5	3	48467798	48504826	-	4664	protein_coding	shisa family member 5 [Source:HGNC Symbol;Acc:HGNC:30376]	-
ENSG00000104915		26.8523	41.7981	40.5467	28.841	36.7623	28.3348	52.7519	27.5025	30.0545	28.6916	38.4121	37.2821	51.0283	STX10	19	13144058	13150383	-	1796	protein_coding	syntaxin 10 [Source:HGNC Symbol;Acc:HGNC:11428]	-
ENSG00000088247		33.4441	31.9495	32.6134	36.6339	32.4147	42.8462	43.7757	31.7043	30.5692	23.3927	40.0126	37.1576	27.3456	KHSRP	19	6413348	6424794	-	4563	protein_coding	KH-type splicing regulatory protein [Source:HGNC Symbol;Acc:HGNC:6316]	-
ENSG00000130731		30.1928	52.0807	57.804	35.8056	49.4657	31.0019	39.7913	23.1479	18.7879	22.6851	33.3313	40.3493	51.2532	METTL26	16	634427	636366	-	1830	protein_coding	methyltransferase like 26 [Source:HGNC Symbol;Acc:HGNC:14141]	-
ENSG00000149150		36.268	29.7324	49.9509	21.6358	72.3102	38.3382	14.1514	77.1174	42.4346	13.9916	31.4613	41.5106	52.0537	SLC43A1	11	57484534	57515786	-	3532	protein_coding	solute carrier family 43 member 1 [Source:HGNC Symbol;Acc:HGNC:9225]	-
ENSG00000090013		37.7384	38.1763	56.5175	26.4759	63.0939	40.3145	19.6688	32.9121	34.1734	38.1902	19.2398	32.1259	31.6062	BLVRB	19	40447765	40465840	-	1689	protein_coding	biliverdin reductase B [Source:HGNC Symbol;Acc:HGNC:1063]	-
ENSG00000130600		20.6634	135.392	79.79	14.5146	4.53686	10.0487	120.731	2.62729	0.51244	70.5248	37.8503	7.56921	6.92622	H19	11	1995176	2001470	-	2897	processed_transcript	H19, imprinted maternally expressed transcript [Source:HGNC Symbol;Acc:HGNC:4713]	-
ENSG00000159346		32.5667	32.5022	41.9908	27.2252	42.5156	40.6819	19.2487	43.2689	58.5261	45.0705	23.2992	29.66	23.6751	ADIPOR1	1	202940823	202958572	-	3193	protein_coding	adiponectin receptor 1 [Source:HGNC Symbol;Acc:HGNC:24040]	-
ENSG00000012660		36.7941	44.9301	21.0228	31.712	30.9094	33.3439	27.8098	36.2884	35.3984	24.3226	37.9888	45.8748	29.8851	ELOVL5	6	53267398	53349179	-	3813	protein_coding	ELOVL fatty acid elongase 5 [Source:HGNC Symbol;Acc:HGNC:21308]	-
ENSG00000103769		30.5772	38.6828	40.1889	31.3461	41.4955	31.3128	20.7785	36.7034	47.7393	43.2212	25.0483	36.0225	34.4925	RAB11A	15	65726054	65891991	+	5682	protein_coding	RAB11A, member RAS oncogene family [Source:HGNC Symbol;Acc:HGNC:9760]	-
ENSG00000173511		40.8192	30.92	68.7486	30.7767	53.5581	37.4344	34.0022	29.3885	19.4864	38.7033	23.9237	30.0874	26.0348	VEGFB	11	64234538	64238793	+	1545	protein_coding	vascular endothelial growth factor B [Source:HGNC Symbol;Acc:HGNC:12681]	-
ENSG00000158109		30.2929	23.1282	48.122	28.0234	59.8396	40.3346	20.1519	44.9461	52.5923	49.8415	22.6874	23.7056	17.7452	TPRG1L	1	3625002	3630127	+	2414	protein_coding	tumor protein p63 regulated 1 like [Source:HGNC Symbol;Acc:HGNC:27007]	-
ENSG00000187498		46.0368	35.0804	28.9123	43.2546	28.7971	41.7531	35.4554	32.1367	3.54968	26.3869	27.6631	31.8864	26.9823	COL4A1	13	110148963	110307233	-	14738	protein_coding	collagen type IV alpha 1 chain [Source:HGNC Symbol;Acc:HGNC:2202]	-
ENSG00000163479		34.3199	35.9395	53.7258	31.3407	52.7434	26.4606	22.9744	26.7311	24.6419	35.1823	27.4246	30.093	26.6748	SSR2	1	156009048	156020959	-	6651	protein_coding	signal sequence receptor subunit 2 [Source:HGNC Symbol;Acc:HGNC:11324]	-
ENSG00000152234		38.9356	41.1305	41.4072	31.6728	44.4294	36.9839	22.3431	33.363	33.3055	30.1311	24.948	30.1694	27.5668	ATP5F1A	18	46080248	46104334	-	10908	protein_coding	ATP synthase F1 subunit alpha [Source:HGNC Symbol;Acc:HGNC:823]	-
ENSG00000062716		19.6762	33.2779	29.9519	23.0045	21.3507	23.7248	64.842	48.8104	49.9454	39.7932	64.9828	35.0709	34.2216	VMP1	17	59707192	59842255	+	6916	protein_coding	vacuole membrane protein 1 [Source:HGNC Symbol;Acc:HGNC:29559]	-
ENSG00000100650		19.8308	26.8845	21.0349	31.6718	13.1889	19.6579	78.1233	37.8621	26.7145	27.7313	98.7578	45.6114	42.5258	SRSF5	14	69726900	69772005	+	5357	protein_coding	serine and arginine rich splicing factor 5 [Source:HGNC Symbol;Acc:HGNC:10787]	-
ENSG00000100266		39.7926	41.8825	38.2767	32.5082	50.1883	39.6742	28.059	36.8732	52.0273	25.9564	28.659	30.8437	35.433	PACSIN2	22	42835412	43015145	-	4554	protein_coding	protein kinase C and casein kinase substrate in neurons 2 [Source:HGNC Symbol;Acc:HGNC:8571]	-
ENSG00000175826		32.7157	37.5212	45.8225	35.3279	45.6822	37.489	38.2397	29.0694	25.876	27.9281	30.4505	35.2648	32.9389	CTDNEP1	17	7243591	7252491	-	2584	protein_coding	CTD nuclear envelope phosphatase 1 [Source:HGNC Symbol;Acc:HGNC:19085]	-
ENSG00000166123		24.2738	34.8695	44.5806	26.1536	38.2528	35.4635	29.353	47.5926	62.6245	38.1753	29.7978	38.3754	46.6193	GPT2	16	46884378	46931297	+	6354	protein_coding	glutamic--pyruvic transaminase 2 [Source:HGNC Symbol;Acc:HGNC:18062]	-
ENSG00000128595		40.1028	28.8648	27.8385	32.6901	29.8532	33.054	26.6783	36.2477	26.543	34.5786	29.1032	25.8672	24.5813	CALU	7	128739292	128771807	+	4537	protein_coding	calumenin [Source:HGNC Symbol;Acc:HGNC:1458]	-
ENSG00000102554		34.8541	27.6554	35.2232	27.0588	41.7183	43.2664	17.9249	52.7342	81.499	49.614	18.2796	21.2662	28.0723	KLF5	13	73054976	73077542	+	3893	protein_coding	Kruppel like factor 5 [Source:HGNC Symbol;Acc:HGNC:6349]	zf-C2H2
ENSG00000168701		36.6439	55.9676	43.2913	24.0486	52.486	30.0818	18.998	25.2911	33.9608	35.0153	30.9436	38.5029	34.8343	TMEM208	16	67227103	67229278	+	1787	protein_coding	transmembrane protein 208 [Source:HGNC Symbol;Acc:HGNC:25015]	-
ENSG00000160179		29.4678	37.0619	28.5488	27.0157	40.4852	42.7674	11.9361	55.8703	88.3787	29.2482	33.5241	37.6794	27.9935	ABCG1	21	42199689	42297244	+	6121	protein_coding	ATP binding cassette subfamily G member 1 [Source:HGNC Symbol;Acc:HGNC:73]	-
ENSG00000072310		35.6149	40.1346	31.2875	31.2628	53.5448	47.6712	43.1101	30.1941	38.7496	14.8933	36.5679	44.744	45.4895	SREBF1	17	17810399	17837002	-	8030	protein_coding	sterol regulatory element binding transcription factor 1 [Source:HGNC Symbol;Acc:HGNC:11289]	bHLH
ENSG00000197070		28.5675	39.6164	36.896	28.2529	39.21	31.7879	46.9996	27.3791	30.4445	23.0242	48.6285	49.8193	78.6719	ARRDC1	9	137605654	137615360	+	3821	protein_coding	arrestin domain containing 1 [Source:HGNC Symbol;Acc:HGNC:28633]	-
ENSG00000168140		61.6368	43.0651	41.6432	49.0906	46.0263	45.3299	50.8411	28.4345	5.31175	17.5256	18.9525	30.9397	22.7829	VASN	16	4371848	4383528	+	2806	protein_coding	vasorin [Source:HGNC Symbol;Acc:HGNC:18517]	-
ENSG00000112081		33.7187	39.3921	32.4917	30.0497	37.6146	31.6339	35.2466	30.4566	29.0734	39.0793	30.9007	33.5727	35.0074	SRSF3	6	36594353	36605600	+	7118	protein_coding	serine and arginine rich splicing factor 3 [Source:HGNC Symbol;Acc:HGNC:10785]	-
ENSG00000189077		30.0885	30.668	58.2017	25.4472	44.742	34.5109	38.9575	33.5399	33.036	36.0165	27.16	29.9162	27.6662	TMEM120A	7	75986837	75994659	-	1997	protein_coding	transmembrane protein 120A [Source:HGNC Symbol;Acc:HGNC:21697]	-
ENSG00000142552		34.3212	36.7102	48.5795	37.9424	51.0037	29.7142	33.5725	15.3738	1.07812	16.3174	44.7533	43.7247	26.0405	RCN3	19	49527618	49546962	+	2093	protein_coding	reticulocalbin 3 [Source:HGNC Symbol;Acc:HGNC:21145]	-
ENSG00000124237		40.0388	21.1736	34.5401	33.8471	26.8185	22.4521	2.72274	18.6956	37.5664	84.3103	31.76	27.0289	17.8983	C20orf85	20	58150904	58161150	+	803	protein_coding	chromosome 20 open reading frame 85 [Source:HGNC Symbol;Acc:HGNC:16216]	-
ENSG00000186591		32.6031	30.3794	38.07	29.0136	41.1529	40.5773	18.2393	48.7785	66.4858	30.0446	21.8137	27.3543	27.2245	UBE2H	7	129830732	129952949	-	6503	protein_coding	ubiquitin conjugating enzyme E2 H [Source:HGNC Symbol;Acc:HGNC:12484]	-
ENSG00000065154		39.5847	40.7725	30.8919	36.6546	31.2171	35.1833	39.8309	26.5246	20.0334	26.5545	27.4044	34.4581	36.912	OAT	10	124397303	124418976	-	3388	protein_coding	ornithine aminotransferase [Source:HGNC Symbol;Acc:HGNC:8091]	-
ENSG00000131507		36.8657	35.2073	38.5576	30.109	46.8631	36.3629	17.2297	38.5234	47.6807	41.0178	21.051	29.613	27.2358	NDFIP1	5	142108505	142154443	+	6024	protein_coding	Nedd4 family interacting protein 1 [Source:HGNC Symbol;Acc:HGNC:17592]	-
ENSG00000140545		47.7158	31.1068	39.8121	40.263	35.9295	34.8533	54.6209	20.6834	1.71969	20.4486	34.4053	23.3508	16.1482	MFGE8	15	88898683	88913411	-	6837	protein_coding	milk fat globule-EGF factor 8 protein [Source:HGNC Symbol;Acc:HGNC:7036]	-
ENSG00000115073		36.4615	29.6804	41.609	27.422	42.1399	32.7719	42.4832	33.9235	32.8529	27.1445	37.6719	30.1357	34.82	ACTR1B	2	97655963	97664107	-	2892	protein_coding	ARP1 actin related protein 1 homolog B [Source:HGNC Symbol;Acc:HGNC:168]	-
ENSG00000073350		27.8661	39.0303	36.0829	23.2153	36.2947	30.3035	39.6691	36.397	45.7468	34.7436	42.1351	45.2518	58.6818	LLGL2	17	75525080	75575208	+	7909	protein_coding	LLGL2, scribble cell polarity complex component [Source:HGNC Symbol;Acc:HGNC:6629]	-
ENSG00000164896		30.3569	41.9477	37.7049	27.7848	46.1211	30.4001	43.2229	23.7971	23.8931	21.6938	54.3155	43.1191	52.2434	FASTK	7	151076593	151080866	-	3805	protein_coding	Fas activated serine/threonine kinase [Source:HGNC Symbol;Acc:HGNC:24676]	-
ENSG00000189171		30.5138	42.0531	45.7147	23.8418	41.3227	24.6563	31.8735	24.6587	27.3863	54.8122	26.7033	31.352	37.1875	S100A13	1	153618787	153631360	-	2216	protein_coding	S100 calcium binding protein A13 [Source:HGNC Symbol;Acc:HGNC:10490]	-
ENSG00000143368		35.9533	36.3736	42.7419	39.7163	39.4971	42.2167	29.8928	27.2629	30.7356	25.3454	31.672	38.7709	31.8018	SF3B4	1	149923317	149928344	-	2245	protein_coding	splicing factor 3b subunit 4 [Source:HGNC Symbol;Acc:HGNC:10771]	-
ENSG00000204387		36.3903	52.0046	34.5986	34.3559	26.039	22.6845	43.3321	20.7809	10.5179	21.0737	21.5019	49.323	34.8226	C6orf48	6	31834608	31839766	+	1801	protein_coding	chromosome 6 open reading frame 48 [Source:HGNC Symbol;Acc:HGNC:19078]	-
ENSG00000103502		32.7783	31.1765	56.8386	31.1079	54.7835	36.7288	25.809	31.8264	37.9506	36.4397	23.0105	26.9852	21.0231	CDIPT	16	29858357	29863736	-	3325	protein_coding	CDP-diacylglycerol--inositol 3-phosphatidyltransferase [Source:HGNC Symbol;Acc:HGNC:1769]	-
ENSG00000165795		39.249	42.6239	37.4032	24.5644	45.6458	31.4012	12.7256	45.1497	56.9512	19.6524	38.3712	33.5484	38.2454	NDRG2	14	21016763	21070872	-	7550	protein_coding	NDRG family member 2 [Source:HGNC Symbol;Acc:HGNC:14460]	-
ENSG00000067113		35.2417	31.6338	39.9161	45.8218	33.4545	29.2903	44.5551	25.5167	4.41827	20.1132	26.2919	30.9938	19.582	PLPP1	5	55424854	55535050	-	2016	protein_coding	phospholipid phosphatase 1 [Source:HGNC Symbol;Acc:HGNC:9228]	-
ENSG00000143420		34.0238	41.3419	40.7226	26.2768	49.0567	31.1657	20.3878	39.3328	39.4255	29.9557	27.119	34.3596	26.7255	ENSA	1	150600851	150629612	-	5493	protein_coding	endosulfine alpha [Source:HGNC Symbol;Acc:HGNC:3360]	-
ENSG00000107372		29.2079	37.5947	33.717	35.0297	28.5037	32.8635	44.94	38.9835	31.9598	31.2778	25.3283	31.6138	35.4888	ZFAND5	9	72351425	72365235	-	7053	protein_coding	zinc finger AN1-type containing 5 [Source:HGNC Symbol;Acc:HGNC:13008]	-
ENSG00000162407		46.3086	39.9781	31.3997	45.2143	20.5802	40.2088	49.4039	37.5762	4.67324	25.5125	15.9748	26.0222	26.3243	PLPP3	1	56494747	56645301	-	5286	protein_coding	phospholipid phosphatase 3 [Source:HGNC Symbol;Acc:HGNC:9229]	-
ENSG00000245910		32.7243	53.9725	37.552	34.0694	30.3827	23.1238	43.7351	19.8264	14.3811	27.3392	37.9346	39.6102	44.6053	SNHG6	8	66921684	66926398	-	1247	processed_transcript	small nucleolar RNA host gene 6 [Source:HGNC Symbol;Acc:HGNC:32965]	-
ENSG00000100991		29.1496	30.9661	36.3758	30.5261	32.8612	32.4553	41.2664	33.3564	34.6239	30.3943	40.821	31.9229	35.2362	TRPC4AP	20	35002404	35092871	-	3226	protein_coding	transient receptor potential cation channel subfamily C member 4 associated protein [Source:HGNC Symbol;Acc:HGNC:16181]	-
ENSG00000167085		27.4598	39.8395	50.6348	25.6301	48.5542	39.5768	13.9567	39.8405	50.9648	28.5663	33.1787	32.5022	21.7876	PHB	17	49404049	49414905	-	3838	protein_coding	prohibitin [Source:HGNC Symbol;Acc:HGNC:8912]	-
ENSG00000148672		30.8595	31.581	41.9533	35.9401	40.1025	36.4744	25.8358	33.0701	45.0213	46.6565	19.4041	24.2894	26.0169	GLUD1	10	87050486	87094866	-	3519	protein_coding	glutamate dehydrogenase 1 [Source:HGNC Symbol;Acc:HGNC:4335]	-
ENSG00000131408		33.4434	31.7908	45.9655	29.476	49.7032	35.7868	26.1345	37.9735	37.8631	35.0816	28.7945	31.2261	30.0148	NR1H2	19	50329653	50382982	+	3753	protein_coding	nuclear receptor subfamily 1 group H member 2 [Source:HGNC Symbol;Acc:HGNC:7965]	THR-like
ENSG00000150907		31.9283	25.3566	38.8374	25.0138	37.8333	46.146	26.3901	61.8325	71.8925	38.3707	18.8491	23.5891	23.4814	FOXO1	13	40469953	40666597	-	6232	protein_coding	forkhead box O1 [Source:HGNC Symbol;Acc:HGNC:3819]	Fork
ENSG00000116729		39.8577	20.1021	51.5981	34.1991	37.4183	45.6474	17.1094	31.3728	28.5547	69.386	17.0281	22.0425	18.1683	WLS	1	68098473	68233120	-	4469	protein_coding	wntless Wnt ligand secretion mediator [Source:HGNC Symbol;Acc:HGNC:30238]	-
ENSG00000174437		31.345	25.2192	34.2903	24.7709	33.1805	43.3014	16.5164	51.1549	66.3976	47.9864	23.8815	26.6487	21.8634	ATP2A2	12	110280756	110351093	+	13745	protein_coding	ATPase sarcoplasmic/endoplasmic reticulum Ca2+ transporting 2 [Source:HGNC Symbol;Acc:HGNC:812]	-
ENSG00000149357		33.5267	34.4562	49.4502	24.3319	54.9531	39.019	22.3866	31.7065	36.5737	34.1882	22.1261	28.4526	19.1827	LAMTOR1	11	72085895	72103387	-	2778	protein_coding	late endosomal/lysosomal adaptor, MAPK and MTOR activator 1 [Source:HGNC Symbol;Acc:HGNC:26068]	-
ENSG00000168066		27.7653	27.1403	27.3867	34.1379	24.6843	35.1746	53.5018	31.1416	26.9564	33.4536	48.6381	32.3156	37.1307	SF1	11	64764606	64778786	-	5972	protein_coding	splicing factor 1 [Source:HGNC Symbol;Acc:HGNC:12950]	-
ENSG00000004779		35.0248	35.4462	48.3121	28.9358	52.3726	26.6714	24.4448	25.6224	31.6207	32.3949	32.7238	28.284	26.3065	NDUFAB1	16	23581002	23596356	-	1600	protein_coding	NADH:ubiquinone oxidoreductase subunit AB1 [Source:HGNC Symbol;Acc:HGNC:7694]	-
ENSG00000161547		24.6296	30.6152	26.7343	32.9657	28.8382	23.4829	55.72	27.6811	21.5915	35.3798	49.5894	42.4408	46.8026	SRSF2	17	76734115	76737374	-	3017	protein_coding	serine and arginine rich splicing factor 2 [Source:HGNC Symbol;Acc:HGNC:10783]	-
ENSG00000064961		29.4959	26.9678	40.3406	29.1472	41.4677	28.8896	47.4112	25.0822	25.5108	29.9274	39.8713	33.5749	36.0531	HMG20B	19	3572777	3579088	+	3857	protein_coding	high mobility group 20B [Source:HGNC Symbol;Acc:HGNC:5002]	HMG
ENSG00000158195		28.2725	37.0342	31.2691	31.5424	31.7986	36.5816	35.6733	38.786	42.0881	31.5412	24.319	32.3057	28.9385	WASF2	1	27404226	27490158	-	5676	protein_coding	WAS protein family member 2 [Source:HGNC Symbol;Acc:HGNC:12733]	-
ENSG00000175215		27.03	22.1079	34.0878	33.2389	26.442	33.3726	36.1693	39.9618	42.6975	33.729	29.9107	23.8372	18.144	CTDSP2	12	57819927	57846739	-	5442	protein_coding	CTD small phosphatase 2 [Source:HGNC Symbol;Acc:HGNC:17077]	-
ENSG00000213326		34.2429	35.8413	42.9796	31.7882	39.0662	30.2958	36.7918	22.3044	19.0507	29.861	32.2897	32.3605	27.3928	RPS7P11	17	46721582	46722167	-	586	processed_pseudogene	ribosomal protein S7 pseudogene 11 [Source:HGNC Symbol;Acc:HGNC:35841]	-
ENSG00000155380		32.0722	53.3053	20.2414	29.1306	40.4014	32.3106	22.7746	39.6157	50.2932	15.0509	38.7736	54.2433	44.6605	SLC16A1	1	112911847	112957013	-	5312	protein_coding	solute carrier family 16 member 1 [Source:HGNC Symbol;Acc:HGNC:10922]	-
ENSG00000134809		27.851	46.7929	35.2157	29.0213	35.3398	44.278	18.6027	34.6566	37.8299	34.8681	27.5287	30.1652	44.2011	TIMM10	11	57528463	57530803	-	777	protein_coding	translocase of inner mitochondrial membrane 10 [Source:HGNC Symbol;Acc:HGNC:11814]	-
ENSG00000198668		37.212	28.7249	34.5442	29.4711	43.3101	32.909	19.8316	36.3592	47.5438	42.8212	23.9248	31.6539	29.7967	CALM1	14	90396502	90408261	+	7705	protein_coding	calmodulin 1 [Source:HGNC Symbol;Acc:HGNC:1442]	-
ENSG00000110719		22.1936	26.7052	31.9733	33.8682	28.4037	25.5551	85.2386	23.8152	25.7356	32.8125	54.7018	31.44	44.2791	TCIRG1	11	68039016	68050895	+	4384	protein_coding	T cell immune regulator 1, ATPase H+ transporting V0 subunit a3 [Source:HGNC Symbol;Acc:HGNC:11647]	-
ENSG00000162878		34.8277	23.7126	30.6106	26.1027	37.5107	42.5625	54.1253	37.8073	35.1297	38.0025	31.56	19.9242	39.3042	PKDCC	2	42048020	42058528	+	3925	protein_coding	protein kinase domain containing, cytoplasmic [Source:HGNC Symbol;Acc:HGNC:25123]	-
ENSG00000106605		28.2431	35.312	56.6553	22.2237	43.9157	29.1266	18.3097	38.2516	46.6965	44.8986	22.8147	25.4044	19.9876	BLVRA	7	43758680	43807342	+	1821	protein_coding	biliverdin reductase A [Source:HGNC Symbol;Acc:HGNC:1062]	-
ENSG00000170035		33.3506	46.266	34.8276	25.7223	36.3841	27.0388	18.7733	37.4839	39.4878	21.3513	34.3329	37.3678	41.0914	UBE2E3	2	180967248	181076585	+	2973	protein_coding	ubiquitin conjugating enzyme E2 E3 [Source:HGNC Symbol;Acc:HGNC:12479]	-
ENSG00000108511		39.7171	29.0996	44.0138	23.1968	53.1275	38.0903	21.8767	27.9995	43.9205	41.4546	31.7285	32.0724	24.9086	HOXB6	17	48595751	48604992	-	2604	protein_coding	homeobox B6 [Source:HGNC Symbol;Acc:HGNC:5117]	Homeobox
ENSG00000183207		35.2259	37.7678	49.191	25.6754	45.4301	34.8234	22.6712	25.2589	28.7038	32.9156	29.0934	34.0815	28.5066	RUVBL2	19	48993448	49015995	+	3670	protein_coding	RuvB like AAA ATPase 2 [Source:HGNC Symbol;Acc:HGNC:10475]	-
ENSG00000156642		44.0103	31.6046	34.3174	29.5032	49.4777	37.5495	15.0325	39.2515	52.1209	37.9069	23.8143	28.011	19.2579	NPTN	15	73560014	73634134	-	4032	protein_coding	neuroplastin [Source:HGNC Symbol;Acc:HGNC:17867]	-
ENSG00000180900		31.1451	30.233	32.5401	26.6883	42.2931	39.3564	40.3803	34.3501	35.1763	23.6019	47.1662	45.8387	52.2099	SCRIB	8	143790920	143815379	-	6192	protein_coding	scribbled planar cell polarity protein [Source:HGNC Symbol;Acc:HGNC:30377]	-
ENSG00000169919		38.9037	30.8602	38.9608	23.4816	45.9701	30.8268	19.5494	37.0807	36.7862	29.3234	25.3188	24.0879	22.5134	GUSB	7	65960684	65982314	-	3992	protein_coding	glucuronidase beta [Source:HGNC Symbol;Acc:HGNC:4696]	-
ENSG00000100220		44.6349	32.6489	42.1054	29.6725	43.7884	35.8525	15.5745	33.7598	38.2515	37.436	23.5013	24.6108	23.8382	RTCB	22	32387582	32412255	-	2948	protein_coding	RNA 2',3'-cyclic phosphate and 5'-OH ligase [Source:HGNC Symbol;Acc:HGNC:26935]	-
ENSG00000131116		34.947	57.3635	41.286	28.3666	46.0311	30.1207	22.703	15.5466	16.1051	18.2391	29.5609	55.4423	35.7157	ZNF428	19	43607219	43619874	-	1803	protein_coding	zinc finger protein 428 [Source:HGNC Symbol;Acc:HGNC:20804]	-
ENSG00000168439		36.7641	39.5792	35.3069	26.1869	43.924	38.3942	25.0128	29.9485	28.9576	29.2823	27.2302	36.1794	26.7335	STIP1	11	64185272	64204543	+	4657	protein_coding	stress induced phosphoprotein 1 [Source:HGNC Symbol;Acc:HGNC:11387]	-
ENSG00000142227		47.4753	44.5739	42.5652	55.5457	44.4192	24.2103	49.0741	19.2081	2.38666	20.8492	26.0857	34.3619	31.2396	EMP3	19	48321509	48330553	+	1667	protein_coding	epithelial membrane protein 3 [Source:HGNC Symbol;Acc:HGNC:3335]	-
ENSG00000135047		44.9952	30.883	36.5872	26.428	30.6442	22.7436	36.9887	24.5596	17.8446	27.4156	19.6954	29.3879	25.087	CTSL	9	87725519	87731393	+	2366	protein_coding	cathepsin L [Source:HGNC Symbol;Acc:HGNC:2537]	-
ENSG00000179348		52.5401	44.7011	29.8735	36.0347	32.1329	39.5179	26.3686	21.1897	24.5437	25.9546	39.2458	46.2037	50.1064	GATA2	3	128479427	128493185	-	4459	protein_coding	GATA binding protein 2 [Source:HGNC Symbol;Acc:HGNC:4171]	zf-GATA
ENSG00000143753		27.2661	25.6848	38.3511	23.3896	31.6257	30.0116	30.9095	26.1518	46.2539	69.5046	17.0799	17.3933	16.8471	DEGS1	1	224175756	224193441	+	2515	protein_coding	delta 4-desaturase, sphingolipid 1 [Source:HGNC Symbol;Acc:HGNC:13709]	-
ENSG00000115524		24.1787	30.809	19.035	32.6127	21.4461	25.6421	43.0972	35.1471	32.6845	36.6555	48.3431	39.9336	60.2591	SF3B1	2	197389784	197435091	-	9164	protein_coding	splicing factor 3b subunit 1 [Source:HGNC Symbol;Acc:HGNC:10768]	-
ENSG00000130529		28.3254	22.8236	35.0771	25.0811	37.8606	32.9272	42.2202	36.0303	52.8805	22.9792	38.3509	39.252	72.666	TRPM4	19	49157741	49211836	+	6604	protein_coding	transient receptor potential cation channel subfamily M member 4 [Source:HGNC Symbol;Acc:HGNC:17993]	-
ENSG00000106538		21.0379	37.2408	53.4147	27.2195	41.3084	19.5741	34.8397	19.2642	0.989177	25.0342	26.8885	27.2851	21.6677	RARRES2	7	150338317	150341674	-	1921	protein_coding	retinoic acid receptor responder 2 [Source:HGNC Symbol;Acc:HGNC:9868]	-
ENSG00000204262		45.4916	35.6796	22.6372	40.7208	27.0485	30.249	38.03	29.799	1.72097	22.0455	29.6931	29.827	31.0296	COL5A2	2	189031896	189225312	-	7453	protein_coding	collagen type V alpha 2 chain [Source:HGNC Symbol;Acc:HGNC:2210]	-
ENSG00000101474		36.0979	29.2241	36.745	26.2793	43.6767	32.2405	25.1938	28.8768	30.9733	34.1778	25.239	27.2399	26.241	APMAP	20	24962925	24992979	-	2454	protein_coding	adipocyte plasma membrane associated protein [Source:HGNC Symbol;Acc:HGNC:13238]	-
ENSG00000242861		17.1209	37.6997	22.3375	21.4426	12.7667	15.5264	61.0814	23.9832	28.155	42.8273	61.6339	50.4735	81.795	AL591895.1	1	225840883	225846522	-	348	antisense	novel transcript	-
ENSG00000141424		37.233	30.3427	27.6821	30.3106	31.8918	30.3225	22.2674	33.2028	36.6901	39.4289	22.902	23.1989	17.2611	SLC39A6	18	36108532	36129385	-	3682	protein_coding	solute carrier family 39 member 6 [Source:HGNC Symbol;Acc:HGNC:18607]	-
ENSG00000173372		25.1877	35.3361	32.0228	30.017	23.9158	19.3318	28.7428	17.5384	7.88953	15.4644	11.1798	21.6807	19.0762	C1QA	1	22636506	22639608	+	1272	protein_coding	complement C1q A chain [Source:HGNC Symbol;Acc:HGNC:1241]	-
ENSG00000120075		34.397	34.9936	45.3687	18.7073	53.3008	30.4172	24.9059	37.0861	51.1188	32.9932	28.0428	36.3424	39.9645	HOXB5	17	48591257	48593961	-	2041	protein_coding	homeobox B5 [Source:HGNC Symbol;Acc:HGNC:5116]	Homeobox
ENSG00000102802		48.1109	39.8243	37.0926	43.3858	19.3642	37.786	75.6724	25.5603	2.77648	23.231	19.2577	27.6631	31.371	MEDAG	13	30906191	30925572	+	2374	protein_coding	mesenteric estrogen dependent adipogenesis [Source:HGNC Symbol;Acc:HGNC:25926]	-
ENSG00000246705		38.0696	34.9555	59.7046	24.6532	81.6184	44.2588	13.2105	23.8527	22.9316	29.6844	21.8874	34.87	30.0058	H2AFJ	12	14774383	14778002	+	3356	protein_coding	H2A histone family member J [Source:HGNC Symbol;Acc:HGNC:14456]	-
ENSG00000109846		53.7258	27.3799	35.5212	32.781	114.056	54.6985	20.878	43.6161	32.3721	14.9954	12.6862	28.3012	34.0824	CRYAB	11	111908565	111923722	-	3034	protein_coding	crystallin alpha B [Source:HGNC Symbol;Acc:HGNC:2389]	-
ENSG00000179958		24.1045	23.0713	53.2588	15.7787	42.1128	29.9213	16.6716	32.9359	63.1751	68.469	13.7151	15.9926	14.9346	DCTPP1	16	30423619	30430075	-	1581	protein_coding	dCTP pyrophosphatase 1 [Source:HGNC Symbol;Acc:HGNC:28777]	-
ENSG00000269378		37.103	30.4303	22.3631	24.2376	27.1545	36.3943	20.1444	31.9776	42.2204	40.6228	32.0351	26.7294	22.2207	AC022149.1	19	14621634	14622242	-	609	processed_pseudogene	integrin beta 1 pseudogene 1	-
ENSG00000167615		17.4038	18.9255	13.593	32.2729	10.3399	24.2647	94.5956	33.4066	24.8119	17.8715	122.205	45.8561	34.3934	LENG8	19	54448887	54462037	+	6469	protein_coding	leukocyte receptor cluster member 8 [Source:HGNC Symbol;Acc:HGNC:15500]	-
ENSG00000117632		21.5281	46.3814	24.295	29.0041	51.9979	22.79	12.5907	48.1403	44.1686	13.8007	33.1124	38.8918	21.1964	STMN1	1	25884181	25906991	-	6261	protein_coding	stathmin 1 [Source:HGNC Symbol;Acc:HGNC:6510]	-
ENSG00000126756		29.7547	45.5793	49.43	28.2635	47.21	27.0572	24.2832	27.7871	27.2305	31.8446	24.6777	32.1772	34.6127	UXT	X	47651798	47659161	-	1243	protein_coding	ubiquitously expressed prefoldin like chaperone [Source:HGNC Symbol;Acc:HGNC:12641]	-
ENSG00000167671		36.2291	33.76	48.0172	26.5677	40.9655	35.7774	33.2848	32.9179	26.9271	28.6428	32.0051	32.7891	23.3538	UBXN6	19	4444999	4457822	-	5275	protein_coding	UBX domain protein 6 [Source:HGNC Symbol;Acc:HGNC:14928]	-
ENSG00000112655		37.8895	30.4916	28.9989	37.1627	30.1211	30.3534	35.2791	24.4774	13.4372	16.7432	36.6749	28.1987	22.7836	PTK7	6	43076268	43161719	+	9024	protein_coding	protein tyrosine kinase 7 (inactive) [Source:HGNC Symbol;Acc:HGNC:9618]	-
ENSG00000177106		20.4376	25.7525	32.148	22.5122	31.0425	30.6422	73.8432	28.1313	49.1282	37.4142	37.985	31.0694	62.0321	EPS8L2	11	694438	727727	+	5693	protein_coding	EPS8 like 2 [Source:HGNC Symbol;Acc:HGNC:21296]	-
ENSG00000162076		34.5074	45.7725	42.1874	32.2814	49.4097	33.0808	26.3396	23.4962	19.3588	24.0475	25.5717	41.9643	35.6214	FLYWCH2	16	2883186	2899382	+	1365	protein_coding	FLYWCH family member 2 [Source:HGNC Symbol;Acc:HGNC:25178]	-
ENSG00000159167		2.35725	1.27618	49.3125	7.60102	5.33919	11.8402	11.9884	14.3343	47.5167	181.019	3.30003	1.42914	2.27187	STC1	8	23841915	23854807	-	4149	protein_coding	stanniocalcin 1 [Source:HGNC Symbol;Acc:HGNC:11373]	-
ENSG00000124762		31.6978	15.9907	40.1671	20.4655	51.8125	28.9412	12.4053	65.3821	51.3407	58.302	11.8875	18.9091	18.5124	CDKN1A	6	36676460	36687339	+	3050	protein_coding	cyclin dependent kinase inhibitor 1A [Source:HGNC Symbol;Acc:HGNC:1784]	-
ENSG00000160446		40.2787	32.78	58.2127	22.735	74.9877	44.4771	12.1371	31.1675	43.33	29.1824	20.523	32.762	23.0352	ZDHHC12	9	128720869	128724127	-	2597	protein_coding	zinc finger DHHC-type containing 12 [Source:HGNC Symbol;Acc:HGNC:19159]	-
ENSG00000162517		28.2682	35.9807	48.9794	27.4416	48.101	32.5559	19.4714	30.1703	33.7571	33.0012	24.4077	29.4388	24.767	PEF1	1	31629862	31644896	-	2227	protein_coding	penta-EF-hand domain containing 1 [Source:HGNC Symbol;Acc:HGNC:30009]	-
ENSG00000183172		30.7831	54.9573	50.2603	27.5012	45.0583	25.4492	16.7707	26.1396	30.5655	26.4923	30.5528	29.5044	31.1628	SMDT1	22	42079691	42084284	+	1731	protein_coding	single-pass membrane protein with aspartate rich tail 1 [Source:HGNC Symbol;Acc:HGNC:25055]	-
ENSG00000170275		35.8239	32.0653	37.4612	37.5943	35.1893	35.5349	33.9085	29.8484	21.6949	29.8499	22.4871	26.5699	22.1921	CRTAP	3	33113979	33147773	+	6695	protein_coding	cartilage associated protein [Source:HGNC Symbol;Acc:HGNC:2379]	-
ENSG00000140564		27.7951	30.3118	33.514	20.8861	31.8316	38.9021	18.6256	31.9967	59.7207	40.1754	23.9503	31.2112	19.0088	FURIN	15	90868592	90883458	+	4728	protein_coding	furin, paired basic amino acid cleaving enzyme [Source:HGNC Symbol;Acc:HGNC:8568]	-
ENSG00000134294		28.8023	24.7465	31.3482	29.1147	34.3764	26.3647	31.654	39.4601	49.2088	57.6161	15.8257	20.1912	31.7074	SLC38A2	12	46358189	46372867	-	6602	protein_coding	solute carrier family 38 member 2 [Source:HGNC Symbol;Acc:HGNC:13448]	-
ENSG00000105518		35.3139	46.7065	43.1364	22.6213	54.9434	26.7434	25.6014	24.6442	21.1866	30.5456	38.4925	44.9321	31.5544	TMEM205	19	11342776	11346518	-	1606	protein_coding	transmembrane protein 205 [Source:HGNC Symbol;Acc:HGNC:29631]	-
ENSG00000165527		33.8995	33.366	32.2604	28.8473	32.8245	34.8782	25.0472	36.2076	41.9435	32.7692	23.4141	29.2213	22.5771	ARF6	14	49893092	49897054	+	3865	protein_coding	ADP ribosylation factor 6 [Source:HGNC Symbol;Acc:HGNC:659]	-
ENSG00000204568		35.3684	29.7275	46.5749	31.9361	43.5338	33.3494	22.1956	28.2198	36.0441	28.476	24.1216	26.7842	23.2328	MRPS18B	6	30617709	30626395	+	1888	protein_coding	mitochondrial ribosomal protein S18B [Source:HGNC Symbol;Acc:HGNC:14516]	-
ENSG00000131495		32.826	48.3149	48.1035	27.0873	46.7768	26.0111	16.4892	27.0218	32.0852	29.5616	19.8247	33.9091	41.5831	NDUFA2	5	140638740	140647785	-	1488	protein_coding	NADH:ubiquinone oxidoreductase subunit A2 [Source:HGNC Symbol;Acc:HGNC:7685]	-
ENSG00000197879		28.5063	31.8981	39.1109	27.6436	37.3461	41.3476	23.9977	39.0092	40.3422	29.2766	24.3796	31.6614	32.4445	MYO1C	17	1464186	1492812	-	8106	protein_coding	myosin IC [Source:HGNC Symbol;Acc:HGNC:7597]	-
ENSG00000196937		26.9872	18.3441	35.1101	20.0393	25.1186	19.6403	17.8364	25.8623	46.0545	109.994	13.4115	14.7448	13.7181	FAM3C	7	121348851	121396364	-	3422	protein_coding	family with sequence similarity 3 member C [Source:HGNC Symbol;Acc:HGNC:18664]	-
ENSG00000075415		31.693	27.6303	46.6478	30.9685	44.4272	36.7771	23.7509	30.6358	34.9574	34.0496	23.1988	28.2272	22.3246	SLC25A3	12	98593591	98606379	+	8896	protein_coding	solute carrier family 25 member 3 [Source:HGNC Symbol;Acc:HGNC:10989]	-
ENSG00000136856		44.5603	37.8932	36.7458	35.3733	32.7693	31.6659	67.9064	29.0654	5.62371	27.3126	25.6266	19.7808	28.6538	SLC2A8	9	127397138	127408424	+	3928	protein_coding	solute carrier family 2 member 8 [Source:HGNC Symbol;Acc:HGNC:13812]	-
ENSG00000198911		35.7689	32.1913	27.0574	25.6156	36.4175	42.0313	14.9319	34.5706	55.4055	25.5587	31.2207	34.1984	32.8379	SREBF2	22	41833079	41907308	+	7557	protein_coding	sterol regulatory element binding transcription factor 2 [Source:HGNC Symbol;Acc:HGNC:11290]	bHLH
ENSG00000189221		15.5366	14.6548	55.9779	15.5579	24.6465	31.0581	16.1828	31.6013	61.2721	92.9219	8.53598	12.5275	14.4346	MAOA	X	43654907	43746824	+	5528	protein_coding	monoamine oxidase A [Source:HGNC Symbol;Acc:HGNC:6833]	-
ENSG00000143387		22.6084	38.7848	49.8622	37.1198	22.8249	24.0173	31.3156	17.1077	3.90213	17.651	24.6326	23.1818	23.7397	CTSK	1	150796208	150808323	-	1887	protein_coding	cathepsin K [Source:HGNC Symbol;Acc:HGNC:2536]	-
ENSG00000242071		21.543	47.8147	42.623	34.2716	36.746	20.512	46.099	16.5797	16.7543	24.8591	29.565	34.0102	49.4014	RPL7AP6	14	69885340	69886140	-	801	processed_pseudogene	ribosomal protein L7a pseudogene 6 [Source:HGNC Symbol;Acc:HGNC:19785]	-
ENSG00000158125		26.9077	56.8438	15.977	32.3448	30.6535	32.467	7.91723	37.0666	63.7587	20.8196	54.9281	57.7734	41.987	XDH	2	31334321	31414715	-	6037	protein_coding	xanthine dehydrogenase [Source:HGNC Symbol;Acc:HGNC:12805]	-
ENSG00000213995		27.2651	31.6374	31.1266	26.918	40.6386	27.0154	29.4169	37.3543	30.5564	23.3136	43.2417	42.0081	51.8263	NAXD	13	110615460	110639993	+	2847	protein_coding	NAD(P)HX dehydratase [Source:HGNC Symbol;Acc:HGNC:25576]	-
ENSG00000116133		25.745	23.037	42.1176	19.5529	48.1971	47.8681	7.84017	49.4372	73.4198	55.7831	15.3214	20.5791	15.0154	DHCR24	1	54849627	54887271	-	6290	protein_coding	24-dehydrocholesterol reductase [Source:HGNC Symbol;Acc:HGNC:2859]	-
ENSG00000157778		26.2975	55.5901	35.8848	27.0948	49.4904	21.4631	29.2507	23.1391	19.9958	22.9353	40.8644	46.6632	58.5673	PSMG3	7	1567330	1571005	-	1960	protein_coding	proteasome assembly chaperone 3 [Source:HGNC Symbol;Acc:HGNC:22420]	-
ENSG00000163466		34.9225	28.7883	31.634	26.3456	28.7746	33.6252	29.8942	30.1814	32.4689	34.0043	26.4265	23.4598	20.3663	ARPC2	2	218217094	218254356	+	6562	protein_coding	actin related protein 2/3 complex subunit 2 [Source:HGNC Symbol;Acc:HGNC:705]	-
ENSG00000185432		37.0041	36.8726	37.4375	31.8827	35.364	27.9387	27.0417	33.6573	23.7206	36.6945	24.7833	30.7848	26.8574	METTL7A	12	50923472	50932517	+	4083	protein_coding	methyltransferase like 7A [Source:HGNC Symbol;Acc:HGNC:24550]	-
ENSG00000059573		32.2235	34.6805	29.393	18.3969	43.2234	31.0077	16.1104	31.0684	72.0589	22.6234	23.4366	37.4757	31.8937	ALDH18A1	10	95605929	95656706	-	3766	protein_coding	aldehyde dehydrogenase 18 family member A1 [Source:HGNC Symbol;Acc:HGNC:9722]	-
ENSG00000164258		30.8285	40.2218	38.8673	33.0232	41.0321	25.6451	30.831	28.1205	27.368	30.6316	25.3342	31.9174	27.6965	NDUFS4	5	53560633	53683340	+	1176	protein_coding	NADH:ubiquinone oxidoreductase subunit S4 [Source:HGNC Symbol;Acc:HGNC:7711]	-
ENSG00000005075		30.1575	43.2447	44.9771	25.1233	44.4918	24.3732	22.1415	22.5462	24.1032	27.2976	27.6252	49.6637	40.6367	POLR2J	7	102473118	102478907	-	1355	protein_coding	RNA polymerase II subunit J [Source:HGNC Symbol;Acc:HGNC:9197]	-
ENSG00000142634		38.8195	36.7263	43.4159	24.4038	46.3219	38.1651	25.939	29.5537	27.3798	22.0761	26.7697	26.9638	25.2215	EFHD2	1	15409895	15430343	+	2531	protein_coding	EF-hand domain family member D2 [Source:HGNC Symbol;Acc:HGNC:28670]	-
ENSG00000141858		26.8002	32.1586	38.7746	30.4228	35.4201	31.6238	39.5042	27.7651	25.5842	26.5569	34.3283	37.9929	53.2	SAMD1	19	14087840	14091036	-	2263	protein_coding	sterile alpha motif domain containing 1 [Source:HGNC Symbol;Acc:HGNC:17958]	-
ENSG00000109113		30.5131	37.4401	46.9821	34.9738	44.1311	28.8524	34.5033	22.3543	16.9126	20.3794	29.7969	27.8264	23.2966	RAB34	17	28714281	28718429	-	3325	protein_coding	RAB34, member RAS oncogene family [Source:HGNC Symbol;Acc:HGNC:16519]	-
ENSG00000101166		26.1311	53.8123	25.9446	23.3824	31.1741	20.7426	14.7292	31.4032	44.3616	29.5111	43.5444	38.1443	28.6846	PRELID3B	20	59033145	59042909	-	2977	protein_coding	PRELI domain containing 3B [Source:HGNC Symbol;Acc:HGNC:15892]	-
ENSG00000118363		31.6478	36.2619	30.3014	26.8136	33.7498	25.3116	21.4254	28.1645	29.173	38.1423	24.0216	32.2651	32.0791	SPCS2	11	74949247	74979031	+	2982	protein_coding	signal peptidase complex subunit 2 [Source:HGNC Symbol;Acc:HGNC:28962]	-
ENSG00000108773		15.7336	24.5692	15.3778	32.8625	17.8126	18.2124	87.9966	22.4506	11.2493	22.6854	78.3302	41.8539	76.4145	KAT2A	17	42113108	42121358	-	3769	protein_coding	lysine acetyltransferase 2A [Source:HGNC Symbol;Acc:HGNC:4201]	-
ENSG00000178252		23.187	18.1354	23.4259	27.7266	25.8154	31.5486	53.7248	33.5099	31.1238	30.8524	65.0008	30.6904	27.9769	WDR6	3	49007062	49015953	+	5304	protein_coding	WD repeat domain 6 [Source:HGNC Symbol;Acc:HGNC:12758]	-
ENSG00000006625		32.5565	51.8325	24.5713	22.51	44.4729	32.6251	16.6567	22.1865	26.6232	19.2694	36.1337	54.6778	60.6595	GGCT	7	30496621	30504844	-	1597	protein_coding	gamma-glutamylcyclotransferase [Source:HGNC Symbol;Acc:HGNC:21705]	-
ENSG00000109182		24.4322	24.3539	21.9579	25.1682	68.883	50.83	15.754	53.8465	62.5796	23.036	25.6364	33.7094	48.1504	CWH43	4	48986247	49062081	+	3138	protein_coding	cell wall biogenesis 43 C-terminal homolog [Source:HGNC Symbol;Acc:HGNC:26133]	-
ENSG00000125734		29.9848	29.535	34.0261	25.8012	37.757	34.4742	34.1371	32.7888	43.1547	31.3624	26.7571	32.7136	36.7149	GPR108	19	6729914	6737603	-	3213	protein_coding	G protein-coupled receptor 108 [Source:HGNC Symbol;Acc:HGNC:17829]	-
ENSG00000102103		24.8994	46.6821	39.2145	22.8403	38.8133	26.7416	31.7544	26.3147	24.0584	26.4442	32.8247	43.6516	48.6005	PQBP1	X	48897912	48903143	+	1903	protein_coding	polyglutamine binding protein 1 [Source:HGNC Symbol;Acc:HGNC:9330]	-
ENSG00000166226		34.3206	35.3781	28.619	26.2129	37.0348	28.9833	25.5042	25.1405	33.1806	30.0163	30.1566	30.0143	27.6612	CCT2	12	69585334	69601570	+	4322	protein_coding	chaperonin containing TCP1 subunit 2 [Source:HGNC Symbol;Acc:HGNC:1615]	-
ENSG00000087191		26.0386	41.6147	37.2572	25.6203	38.2327	26.7691	33.1255	29.1685	26.6622	26.4742	36.9463	39.4561	47.1207	PSMC5	17	63827152	63832026	+	4490	protein_coding	proteasome 26S subunit, ATPase 5 [Source:HGNC Symbol;Acc:HGNC:9552]	-
ENSG00000175573		32.3014	37.484	48.2034	29.5998	46.0077	32.2167	29.3143	25.7539	26.0658	24.4648	28.7309	26.6511	23.3714	C11orf68	11	65916808	65919117	-	1761	protein_coding	chromosome 11 open reading frame 68 [Source:HGNC Symbol;Acc:HGNC:28801]	-
ENSG00000110090		29.9664	39.1615	26.4949	25.1222	39.7209	47.425	13.6451	50.8764	57.4549	33.373	24.7316	39.5874	39.6195	CPT1A	11	68754620	68844410	-	6565	protein_coding	carnitine palmitoyltransferase 1A [Source:HGNC Symbol;Acc:HGNC:2328]	-
ENSG00000198898		26.8199	25.0969	36.1464	23.1381	39.4037	33.8464	11.6779	45.8623	67.5998	63.3406	15.819	17.6813	18.8869	CAPZA2	7	116811070	116922049	+	8425	protein_coding	capping actin protein of muscle Z-line subunit alpha 2 [Source:HGNC Symbol;Acc:HGNC:1490]	-
ENSG00000132824		32.3111	27.475	29.9717	27.6117	28.6589	31.6821	23.5382	36.53	46.5111	43.9889	22.0221	24.7621	20.7061	SERINC3	20	44496221	44522109	-	4683	protein_coding	serine incorporator 3 [Source:HGNC Symbol;Acc:HGNC:11699]	-
ENSG00000116857		30.2936	40.6338	40.8231	26.9485	43.6747	28.2503	19.8718	24.6301	23.2218	41.0433	26.3421	25.2046	21.2399	TMEM9	1	201134772	201171574	-	3915	protein_coding	transmembrane protein 9 [Source:HGNC Symbol;Acc:HGNC:18823]	-
ENSG00000163382		36.0571	34.6052	46.1662	24.74	50.054	35.0546	19.1968	24.8744	29.2453	26.9078	21.3712	26.9999	19.0226	NAXE	1	156591762	156594299	+	1933	protein_coding	NAD(P)HX epimerase [Source:HGNC Symbol;Acc:HGNC:18453]	-
ENSG00000136807		26.1743	31.73	31.8401	28.5772	28.6931	29.0927	48.4644	27.4006	29.2751	30.4514	42.4467	33.6565	43.2725	CDK9	9	127785679	127790787	+	3000	protein_coding	cyclin dependent kinase 9 [Source:HGNC Symbol;Acc:HGNC:1780]	-
ENSG00000147065		29.2385	25.4698	28.0995	36.1778	19.263	32.8075	32.0088	25.248	15.1164	41.0282	19.9092	24.208	23.1637	MSN	X	65588377	65741931	+	5971	protein_coding	moesin [Source:HGNC Symbol;Acc:HGNC:7373]	-
ENSG00000123505		32.4116	30.8936	43.4526	23.9588	47.5942	28.7089	15.8421	42.8179	49.4184	44.789	20.2038	26.843	25.9248	AMD1	6	110874770	110895713	+	7027	protein_coding	adenosylmethionine decarboxylase 1 [Source:HGNC Symbol;Acc:HGNC:457]	-
ENSG00000133318		28.8417	26.6328	48.7237	25.6162	45.5761	32.2317	15.5186	34.6107	43.9415	52.9535	15.1778	26.2503	20.8181	RTN3	11	63681446	63759891	+	5792	protein_coding	reticulon 3 [Source:HGNC Symbol;Acc:HGNC:10469]	-
ENSG00000134825		32.0431	51.4491	35.2289	24.1091	37.8922	28.1424	19.7162	26.9815	26.3617	26.2757	28.2516	39.9667	31.1799	TMEM258	11	61768501	61792802	-	3068	protein_coding	transmembrane protein 258 [Source:HGNC Symbol;Acc:HGNC:1164]	-
ENSG00000170638		29.147	35.4521	34.6934	24.2538	41.9199	32.6296	40.8349	31.1153	24.6529	23.979	48.14	36.7248	37.5616	TRABD	22	50185915	50199598	+	3153	protein_coding	TraB domain containing [Source:HGNC Symbol;Acc:HGNC:28805]	-
ENSG00000102409		30.2628	50.8134	26.7388	34.8624	34.1518	21.5889	18.7045	24.5066	34.0281	21.446	44.4707	39.9743	35.4895	BEX4	X	103215092	103217246	+	1328	protein_coding	brain expressed X-linked 4 [Source:HGNC Symbol;Acc:HGNC:25475]	-
ENSG00000167792		29.4102	31.8299	37.5561	24.3849	26.8322	29.0337	47.3056	28.8771	26.5732	29.2213	42.4485	31.1053	42.6863	NDUFV1	11	67605653	67612554	+	5057	protein_coding	NADH:ubiquinone oxidoreductase core subunit V1 [Source:HGNC Symbol;Acc:HGNC:7716]	-
ENSG00000120438		29.6721	30.0664	32.0086	26.6204	36.5426	34.1949	27.0825	30.3299	35.5518	30.6534	29.5783	30.3583	25.902	TCP1	6	159778498	159789749	-	4929	protein_coding	t-complex 1 [Source:HGNC Symbol;Acc:HGNC:11655]	-
ENSG00000163359		38.2347	30.4662	27.0284	49.7345	13.653	52.5342	43.3135	22.3864	1.12514	13.7134	26.2733	34.2932	29.1631	COL6A3	2	237324003	237414375	-	19633	protein_coding	collagen type VI alpha 3 chain [Source:HGNC Symbol;Acc:HGNC:2213]	-
ENSG00000115758		28.9185	34.0543	33.671	24.169	35.6554	30.6138	20.4624	29.3054	25.8694	37.3667	22.6302	26.8008	22.1054	ODC1	2	10439968	10448504	-	2968	protein_coding	ornithine decarboxylase 1 [Source:HGNC Symbol;Acc:HGNC:8109]	-
ENSG00000100504		25.1403	27.4418	41.1388	24.8725	45.0253	51.2161	16.24	46.0149	49.8518	26.7492	18.7263	34.2884	49.0364	PYGL	14	50857891	50944736	-	4798	protein_coding	glycogen phosphorylase L [Source:HGNC Symbol;Acc:HGNC:9725]	-
ENSG00000198858		33.227	32.2312	47.5083	27.0219	40.7962	33.7669	31.9784	22.1895	34.3397	31.0167	21.0649	29.8706	29.2889	R3HDM4	19	896503	913245	-	2957	protein_coding	R3H domain containing 4 [Source:HGNC Symbol;Acc:HGNC:28270]	-
ENSG00000125618		11.8797	23.6599	23.791	24.7017	13.6169	17.2035	73.9703	21.8407	35.34	37.7939	46.4071	41.9238	87.311	PAX8	2	113215997	113278950	-	7400	protein_coding	paired box 8 [Source:HGNC Symbol;Acc:HGNC:8622]	PAX
ENSG00000167617		51.9756	35.3121	64.3226	45.1784	63.414	30.5286	26.0281	16.974	2.10433	13.6316	19.1973	21.9914	23.5642	CDC42EP5	19	54465026	54473264	-	903	protein_coding	CDC42 effector protein 5 [Source:HGNC Symbol;Acc:HGNC:17408]	-
ENSG00000241553		30.7681	49.9451	45.9341	23.671	44.6887	31.464	22.2023	24.7618	26.9916	24.1325	22.3782	32.7601	28.7119	ARPC4	3	9792495	9807726	+	3608	protein_coding	actin related protein 2/3 complex subunit 4 [Source:HGNC Symbol;Acc:HGNC:707]	-
ENSG00000157992		37.9396	32.2464	50.8405	18.2852	51.6779	34.3462	15.1939	34.7948	42.1131	32.9439	23.832	32.6542	30.6655	KRTCAP3	2	27442366	27446481	+	1403	protein_coding	keratinocyte associated protein 3 [Source:HGNC Symbol;Acc:HGNC:28943]	-
ENSG00000198502		30.9146	3.08167	7.35394	1.77235	6.51337	2.45043	0.192801	26.704	1.08395	5.65086	1.44576	2.26419	0.962895	HLA-DRB5	6	32517343	32530287	-	1260	protein_coding	major histocompatibility complex, class II, DR beta 5 [Source:HGNC Symbol;Acc:HGNC:4953]	-
ENSG00000119801		33.2386	27.9112	38.0652	30.9514	37.3553	29.2193	20.8418	35.9815	43.013	40.25	21.2139	22.5652	23.3522	YPEL5	2	30146941	30160533	+	3421	protein_coding	yippee like 5 [Source:HGNC Symbol;Acc:HGNC:18329]	-
ENSG00000171159		35.815	48.7788	45.3873	29.921	50.4932	34.1689	24.081	16.0128	13.1483	19.3508	23.8659	31.4361	30.8282	C9orf16	9	128160260	128163928	+	1662	protein_coding	chromosome 9 open reading frame 16 [Source:HGNC Symbol;Acc:HGNC:17823]	-
ENSG00000065427		28.36	32.6795	42.3305	27.1734	40.4843	29.7713	23.2172	25.1804	29.9902	28.589	20.0793	27.7698	22.5454	KARS	16	75627474	75648643	-	4065	protein_coding	lysyl-tRNA synthetase [Source:HGNC Symbol;Acc:HGNC:6215]	-
ENSG00000116478		30.494	31.9767	35.5739	28.4501	33.5854	28.3255	31.4312	29.6829	27.3608	22.6407	29.997	32.6768	33.1342	HDAC1	1	32292086	32333635	+	3963	protein_coding	histone deacetylase 1 [Source:HGNC Symbol;Acc:HGNC:4852]	-
ENSG00000119013		22.0145	43.4705	25.4276	23.2585	30.3773	21.2441	26.154	22.4148	35.5859	32.5495	28.9288	40.2678	42.6443	NDUFB3	2	201071433	201085750	+	1103	protein_coding	NADH:ubiquinone oxidoreductase subunit B3 [Source:HGNC Symbol;Acc:HGNC:7698]	-
ENSG00000172037		34.0525	25.7952	30.4824	30.9984	39.9536	29.5711	43.3663	30.2562	15.4747	33.4615	42.0887	27.069	25.2451	LAMB2	3	49121114	49133118	-	6865	protein_coding	laminin subunit beta 2 [Source:HGNC Symbol;Acc:HGNC:6487]	-
ENSG00000168288		28.6044	32.4367	33.9747	28.0665	34.5281	27.3031	20.5121	34.2596	43.8518	35.5264	26.2302	25.2503	22.2349	MMADHC	2	149569634	149587816	-	2191	protein_coding	methylmalonic aciduria and homocystinuria, cblD type [Source:HGNC Symbol;Acc:HGNC:25221]	-
ENSG00000116649		27.6007	33.7555	37.9745	30.9357	40.1834	33.7838	46.1732	20.6592	10.6687	21.6498	21.4247	32.1839	31.7154	SRM	1	11054584	11060024	-	1898	protein_coding	spermidine synthase [Source:HGNC Symbol;Acc:HGNC:11296]	-
ENSG00000211450		35.0662	27.8718	47.6727	21.8342	54.5579	30.7367	23.2917	26.7126	31.7646	28.5861	27.9667	23.0065	17.3292	SELENOH	11	57741250	57743554	+	2305	protein_coding	selenoprotein H [Source:HGNC Symbol;Acc:HGNC:18251]	-
ENSG00000232320		54.0084	41.7925	31.2764	36.0274	39.0037	34.2029	20.9176	38.4185	26.1465	11.0997	7.47478	24.6306	14.7935	AC009299.2	2	161340816	161341326	-	511	processed_pseudogene	matrix-remodelling associated 7 (MXRA7) pseudogene	-
ENSG00000178449		32.3735	38.4354	46.5973	20.8631	45.2585	27.8499	21.395	29.499	32.0981	32.5598	22.2347	24.2419	25.6583	COX14	12	50111979	50120457	+	1073	protein_coding	cytochrome c oxidase assembly factor COX14 [Source:HGNC Symbol;Acc:HGNC:28216]	-
ENSG00000100836		18.6201	38.7204	16.0603	25.9409	14.9647	18.9045	75.2417	17.4159	12.961	16.4393	72.0593	45.4899	61.9048	PABPN1	14	23321289	23326185	+	3876	protein_coding	poly(A) binding protein nuclear 1 [Source:HGNC Symbol;Acc:HGNC:8565]	-
ENSG00000175203		29.3504	31.3342	43.2969	28.4801	42.2882	34.111	26.8017	32.787	32.2184	33.5539	24.5114	24.5006	23.4368	DCTN2	12	57530102	57547331	-	4217	protein_coding	dynactin subunit 2 [Source:HGNC Symbol;Acc:HGNC:2712]	-
ENSG00000104388		33.1544	36.5748	30.6869	28.8232	34.618	29.3518	18.4646	32.6703	38.4919	30.49	25.4946	30.0569	30.4542	RAB2A	8	60516857	60623627	+	5654	protein_coding	RAB2A, member RAS oncogene family [Source:HGNC Symbol;Acc:HGNC:9763]	-
ENSG00000213676		27.3684	27.7542	30.8454	22.3333	25.8623	31.2668	26.743	30.2163	42.4458	30.0452	37.3565	32.8326	24.5597	ATF6B	6	32115264	32128253	-	3629	protein_coding	activating transcription factor 6 beta [Source:HGNC Symbol;Acc:HGNC:2349]	TF_bZIP
ENSG00000105374		26.2105	66.1308	46.7572	47.5935	15.1789	27.7147	38.8427	29.1931	2.92145	17.6824	16.5291	18.5465	28.3474	NKG7	19	51371606	51372715	-	935	protein_coding	natural killer cell granule protein 7 [Source:HGNC Symbol;Acc:HGNC:7830]	-
ENSG00000171530		31.0635	42.075	37.154	26.7884	41.0227	26.0168	25.9572	23.1388	26.4479	31.9655	26.8835	31.445	30.4884	TBCA	5	77691166	77868780	-	3058	protein_coding	tubulin folding cofactor A [Source:HGNC Symbol;Acc:HGNC:11579]	-
ENSG00000107404		26.5273	29.5548	26.8056	28.5761	32.9075	29.5911	60.175	24.7181	26.2967	23.5252	44.604	34.8187	42.2344	DVL1	1	1335276	1349350	-	3814	protein_coding	dishevelled segment polarity protein 1 [Source:HGNC Symbol;Acc:HGNC:3084]	-
ENSG00000237441		17.3168	31.0937	20.7201	25.4765	25.6144	16.476	52.0658	29.9043	25.6435	26.4028	76.7119	37.6333	55.511	RGL2	6	33291654	33299324	-	4541	protein_coding	ral guanine nucleotide dissociation stimulator like 2 [Source:HGNC Symbol;Acc:HGNC:9769]	-
ENSG00000204392		31.8879	34.5234	47.9255	27.8153	47.7832	26.3643	22.0486	23.8332	25.4729	31.7106	21.4429	22.2301	23.1367	LSM2	6	31797396	31806984	-	1077	protein_coding	LSM2 homolog, U6 small nuclear RNA and mRNA degradation associated [Source:HGNC Symbol;Acc:HGNC:13940]	-
ENSG00000005007		29.8492	28.9165	33.7838	23.8517	33.3497	40.0047	23.4526	39.3503	47.961	26.4793	29.6686	30.7923	29.3871	UPF1	19	18831938	18868236	+	8600	protein_coding	UPF1, RNA helicase and ATPase [Source:HGNC Symbol;Acc:HGNC:9962]	-
ENSG00000085871		22.2925	42.0439	41.4715	25.9841	53.2507	47.0082	13.5894	25.4209	32.3781	41.7561	19.3169	33.4367	32.2039	MGST2	4	139665768	139740745	+	3182	protein_coding	microsomal glutathione S-transferase 2 [Source:HGNC Symbol;Acc:HGNC:7063]	-
ENSG00000130733		35.7608	35.7711	43.0226	23.6862	52.1238	36.0411	9.14121	36.7941	41.1049	23.0288	26.2078	27.7028	19.1991	YIPF2	19	10922185	10928681	-	2518	protein_coding	Yip1 domain family member 2 [Source:HGNC Symbol;Acc:HGNC:28476]	-
ENSG00000102024		34.1309	24.8876	33.8171	29.9511	42.6023	40.406	18.9501	38.2769	55.1079	29.6031	15.0671	19.9109	31.5795	PLS3	X	115561174	115650861	+	4099	protein_coding	plastin 3 [Source:HGNC Symbol;Acc:HGNC:9091]	-
ENSG00000129654		37.1388	25.2837	31.8827	25.4291	27.7103	26.5339	6.96778	22.5787	36.2675	57.301	27.3235	28.0859	17.1034	FOXJ1	17	76136333	76141299	-	2641	protein_coding	forkhead box J1 [Source:HGNC Symbol;Acc:HGNC:3816]	Fork
ENSG00000113583		30.9355	28.5901	31.5303	27.5036	33.1203	26.0421	21.8907	31.0138	37.046	32.0633	21.4964	23.558	20.8848	C5orf15	5	133955502	133968787	-	2422	protein_coding	chromosome 5 open reading frame 15 [Source:HGNC Symbol;Acc:HGNC:20656]	-
ENSG00000197256		35.5294	34.8077	21.4132	44.0132	20.0838	37.139	52.3596	27.2423	5.86974	21.5905	23.8884	26.8562	23.6555	KANK2	19	11164267	11197791	-	7638	protein_coding	KN motif and ankyrin repeat domains 2 [Source:HGNC Symbol;Acc:HGNC:29300]	-
ENSG00000101363		31.3887	34.4073	41.6612	27.8596	51.2051	31.6249	23.9366	27.2597	31.2733	30.2141	22.4134	24.9741	21.9055	MANBAL	20	37289638	37317260	+	2045	protein_coding	mannosidase beta like [Source:HGNC Symbol;Acc:HGNC:15799]	-
ENSG00000134440		27.9323	32.8187	27.3449	30.9435	34.5576	30.5539	23.0364	28.4474	37.816	31.3283	24.7326	29.3579	26.4072	NARS	18	57600656	57622213	-	4089	protein_coding	asparaginyl-tRNA synthetase [Source:HGNC Symbol;Acc:HGNC:7643]	-
ENSG00000022840		30.2294	28.9133	39.1053	28.9614	38.5308	36.2745	22.3367	32.2178	35.3416	30.5527	22.1294	30.4535	28.8932	RNF10	12	120533480	120577594	+	5911	protein_coding	ring finger protein 10 [Source:HGNC Symbol;Acc:HGNC:10055]	-
ENSG00000175166		31.6655	29.8852	32.4567	26.8591	36.1204	35.5397	22.8094	30.6016	37.4715	24.521	26.93	26.5794	21.0512	PSMD2	3	184298709	184309054	+	5453	protein_coding	proteasome 26S subunit, non-ATPase 2 [Source:HGNC Symbol;Acc:HGNC:9559]	-
ENSG00000185215		22.3872	14.1669	19.6493	21.8671	8.51535	20.2164	87.2401	18.1513	27.8665	43.602	32.1918	15.2166	19.5784	TNFAIP2	14	103123442	103137439	+	5029	protein_coding	TNF alpha induced protein 2 [Source:HGNC Symbol;Acc:HGNC:11895]	-
ENSG00000102934		35.0464	30.9947	54.1646	21.6558	63.6516	42.4575	9.18646	32.9035	47.5052	31.0763	19.1654	28.6622	20.1316	PLLP	16	57248547	57284687	-	8720	protein_coding	plasmolipin [Source:HGNC Symbol;Acc:HGNC:18553]	-
ENSG00000163430		32.7962	26.6621	29.487	36.555	26.1614	24.1526	37.0852	23.3015	2.83061	25.5754	18.8875	20.5179	19.1209	FSTL1	3	120392293	120451253	-	8727	protein_coding	follistatin like 1 [Source:HGNC Symbol;Acc:HGNC:3972]	-
ENSG00000127838		33.0484	38.9035	31.6457	21.0452	32.9001	29.8859	23.9696	22.9549	31.3288	26.5499	36.9424	39.6233	30.2268	PNKD	2	218270392	218346793	+	5184	protein_coding	PNKD, MBL domain containing [Source:HGNC Symbol;Acc:HGNC:9153]	-
ENSG00000233762		26.6581	54.4886	43.2671	27.4165	40.999	22.4485	25.407	15.1486	15.0114	24.9728	22.217	38.5439	29.2299	AC007969.1	2	171517270	171517716	-	447	processed_pseudogene	ribosomal protein S15 (RPS15) pseudogene	-
ENSG00000110917		30.9091	29.0965	25.012	23.9242	33.6109	32.902	21.3552	30.1223	26.3918	25.7765	26.9386	31.9591	20.2951	MLEC	12	120686869	120701864	+	6723	protein_coding	malectin [Source:HGNC Symbol;Acc:HGNC:28973]	-
ENSG00000075618		34.4223	30.1808	33.6878	40.8506	38.8084	26.9401	29.7246	22.0658	5.56501	16.327	35.2548	25.727	18.453	FSCN1	7	5592823	5606655	+	3692	protein_coding	fascin actin-bundling protein 1 [Source:HGNC Symbol;Acc:HGNC:11148]	-
ENSG00000163346		36.9419	33.1664	33.4434	28.7683	42.5097	26.8873	20.2178	29.5376	26.0132	22.6881	26.8257	28.1945	22.6107	PBXIP1	1	154944076	154956123	-	3851	protein_coding	PBX homeobox interacting protein 1 [Source:HGNC Symbol;Acc:HGNC:21199]	-
ENSG00000126062		31.0847	29.2151	48.6859	24.9653	52.1001	34.5564	22.5016	26.7117	32.0287	28.7554	22.5478	26.1234	20.2626	TMEM115	3	50354749	50359610	-	2197	protein_coding	transmembrane protein 115 [Source:HGNC Symbol;Acc:HGNC:30055]	-
ENSG00000205531		32.3954	31.6108	36.0928	28.3126	45.0807	31.2041	22.8097	29.7788	34.6126	26.7119	24.1833	27.7435	28.3031	NAP1L4	11	2944431	2992377	-	5200	protein_coding	nucleosome assembly protein 1 like 4 [Source:HGNC Symbol;Acc:HGNC:7640]	-
ENSG00000185651		31.414	34.1525	38.8552	29.3199	45.3708	31.762	20.8718	28.0101	33.4041	26.8526	21.5578	30.141	23.1007	UBE2L3	22	21549447	21624034	+	3838	protein_coding	ubiquitin conjugating enzyme E2 L3 [Source:HGNC Symbol;Acc:HGNC:12488]	-
ENSG00000132635		23.5542	24.0504	23.9613	28.4785	21.535	22.1386	77.0504	21.5258	10.1717	18.2231	64.7877	30.4425	42.1784	PCED1A	20	2835314	2841190	-	2341	protein_coding	PC-esterase domain containing 1A [Source:HGNC Symbol;Acc:HGNC:16212]	-
ENSG00000129625		31.6388	32.128	37.2832	25.4568	43.3398	26.668	18.5643	28.2064	34.3093	39.7272	18.6153	27.9958	24.2694	REEP5	5	112876379	112922539	-	4230	protein_coding	receptor accessory protein 5 [Source:HGNC Symbol;Acc:HGNC:30077]	-
ENSG00000179115		35.4793	32.134	38.9727	22.1449	40.8245	34.3714	22.7715	30.9344	29.581	26.1926	26.353	30.8525	19.9685	FARSA	19	12922479	12934037	-	2435	protein_coding	phenylalanyl-tRNA synthetase subunit alpha [Source:HGNC Symbol;Acc:HGNC:3592]	-
ENSG00000111678		21.7862	59.3531	46.3825	24.4892	42.6063	18.4698	20.2441	17.1193	14.3029	26.0269	18.1886	33.2349	39.3771	C12orf57	12	6942978	6946003	+	1806	protein_coding	chromosome 12 open reading frame 57 [Source:HGNC Symbol;Acc:HGNC:29521]	-
ENSG00000166295		29.0791	41.5796	33.884	25.4576	35.5478	25.3997	20.099	30.2275	34.2776	34.0911	27.778	33.2735	31.8571	ANAPC16	10	72216000	72235860	+	4324	protein_coding	anaphase promoting complex subunit 16 [Source:HGNC Symbol;Acc:HGNC:26976]	-
ENSG00000115649		22.4222	38.8162	40.422	22.1027	35.9726	34.4392	20.3101	29.4599	38.5765	36.2913	22.3343	31.2325	27.7613	CNPPD1	2	219171897	219178106	-	2760	protein_coding	cyclin Pas1/PHO80 domain containing 1 [Source:HGNC Symbol;Acc:HGNC:25220]	-
ENSG00000117595		32.9325	26.4121	44.0136	23.7945	38.3656	35.8125	8.5747	37.0242	48.4022	47.6884	18.061	24.1894	16.2969	IRF6	1	209785623	209806175	-	4965	protein_coding	interferon regulatory factor 6 [Source:HGNC Symbol;Acc:HGNC:6121]	IRF
ENSG00000100387		34.6485	42.8681	39.2193	24.4328	36.72	25.7842	23.3933	21.5093	28.0776	29.1746	22.1598	30.0861	38.4233	RBX1	22	40951347	40973309	+	3092	protein_coding	ring-box 1 [Source:HGNC Symbol;Acc:HGNC:9928]	-
ENSG00000131473		30.3613	32.94	21.9213	28.2725	23.147	36.5662	28.2649	31.4929	33.4526	25.5261	24.2059	29.8297	28.7655	ACLY	17	41866908	41930542	-	5217	protein_coding	ATP citrate lyase [Source:HGNC Symbol;Acc:HGNC:115]	-
ENSG00000159231		26.1568	58.7815	49.7927	22.6443	48.9844	24.1008	6.75381	28.3337	40.3327	13.8332	60.221	43.258	18.841	CBR3	21	36134912	36146566	+	1169	protein_coding	carbonyl reductase 3 [Source:HGNC Symbol;Acc:HGNC:1549]	-
ENSG00000162645		20.4019	29.5659	47.8199	21.1413	22.6038	28.6127	13.6735	19.446	23.8245	46.9854	8.35195	15.803	13.9931	GBP2	1	89106132	89150456	-	6276	protein_coding	guanylate binding protein 2 [Source:HGNC Symbol;Acc:HGNC:4183]	-
ENSG00000175582		30.2395	30.8339	30.1412	28.4463	38.2887	32.2294	17.85	36.8599	43.7357	35.1119	20.932	28.4492	23.7129	RAB6A	11	73675638	73761137	-	4896	protein_coding	RAB6A, member RAS oncogene family [Source:HGNC Symbol;Acc:HGNC:9786]	-
ENSG00000183864		27.31	23.0688	30.3378	29.805	34.3605	39.0471	22.6299	60.1037	48.819	25.7088	22.63	24.3116	21.2209	TOB2	22	41433492	41447023	-	4565	protein_coding	transducer of ERBB2, 2 [Source:HGNC Symbol;Acc:HGNC:11980]	-
ENSG00000164096		36.0676	26.5379	32.2001	28.7736	32.8522	26.8317	27.3373	27.6798	21.1834	33.3517	21.8776	19.742	21.9383	C4orf3	4	119296419	119304445	-	3148	protein_coding	chromosome 4 open reading frame 3 [Source:HGNC Symbol;Acc:HGNC:19225]	-
ENSG00000125651		31.8346	30.4859	43.3369	27.981	36.7595	34.8682	20.8125	28.8419	29.5392	26.2037	22.7065	28.7904	20.5474	GTF2F1	19	6379569	6393981	-	3134	protein_coding	general transcription factor IIF subunit 1 [Source:HGNC Symbol;Acc:HGNC:4652]	-
ENSG00000099953		7.35182	8.92253	8.02577	13.8694	15.033	6.12489	4.68165	4.05653	0.803074	3.10092	13.7031	7.33818	4.47161	MMP11	22	23768226	23784316	+	5176	protein_coding	matrix metallopeptidase 11 [Source:HGNC Symbol;Acc:HGNC:7157]	-
ENSG00000073169		25.8801	31.943	32.1071	25.4934	36.5847	29.3522	44.1293	24.0799	22.2147	27.578	40.9328	36.314	54.3057	SELENOO	22	50200979	50217616	+	2363	protein_coding	selenoprotein O [Source:HGNC Symbol;Acc:HGNC:30395]	-
ENSG00000144655		26.1279	41.4422	26.9145	18.4213	25.4963	27.3271	15.5705	81.5954	40.9241	16.0706	37.8103	37.1939	32.0865	CSRNP1	3	39141855	39154562	-	3214	protein_coding	cysteine and serine rich nuclear protein 1 [Source:HGNC Symbol;Acc:HGNC:14300]	-
ENSG00000159199		32.8222	45.7381	41.3316	24.5572	46.0137	24.9002	21.3899	22.2612	24.6609	21.0901	20.966	35.0607	26.0173	ATP5MC1	17	48892765	48895871	+	2615	protein_coding	ATP synthase membrane subunit c locus 1 [Source:HGNC Symbol;Acc:HGNC:841]	-
ENSG00000126698		29.486	30.0882	34.3023	29.2329	38.5019	26.0019	25.6136	25.1007	24.6943	28.2895	22.8501	27.0009	23.6225	DNAJC8	1	28199456	28233025	-	2888	protein_coding	DnaJ heat shock protein family (Hsp40) member C8 [Source:HGNC Symbol;Acc:HGNC:15470]	-
ENSG00000079999		32.1617	32.7869	40.0144	24.6052	40.098	30.5359	24.0604	26.8808	30.3144	23.0866	20.7492	27.6645	26.4025	KEAP1	19	10486120	10503741	-	3761	protein_coding	kelch like ECH associated protein 1 [Source:HGNC Symbol;Acc:HGNC:23177]	-
ENSG00000177105		30.943	38.9901	49.9037	33.9581	47.3353	35.0238	19.5284	23.2412	30.5238	23.9395	18.0379	24.2338	22.1533	RHOG	11	3826978	3840983	-	1782	protein_coding	ras homolog family member G [Source:HGNC Symbol;Acc:HGNC:672]	-
ENSG00000155254		38.0932	23.679	35.3176	30.8848	32.3776	36.7292	36.3603	20.9718	7.69728	19.6787	33.0598	21.7861	16.9308	MARVELD1	10	97713173	97718152	+	3379	protein_coding	MARVEL domain containing 1 [Source:HGNC Symbol;Acc:HGNC:28674]	-
ENSG00000100227		30.5835	27.9975	31.4176	27.1889	32.9491	32.5219	24.4427	32.8611	33.1072	25.6072	26.8379	23.4943	18.5886	POLDIP3	22	42583721	42614962	-	3650	protein_coding	DNA polymerase delta interacting protein 3 [Source:HGNC Symbol;Acc:HGNC:23782]	-
ENSG00000162236		26.448	31.9053	40.8064	23.288	40.9548	26.5047	19.9391	33.8858	33.0453	26.4404	28.0147	26.4699	21.502	STX5	11	62806897	62832088	-	2257	protein_coding	syntaxin 5 [Source:HGNC Symbol;Acc:HGNC:11440]	-
ENSG00000182636		38.0447	31.6553	42.4783	41.6897	40.3915	27.6101	37.5842	16.7995	1.41458	14.499	21.7281	27.1727	22.0388	NDN	15	23685400	23687330	-	1931	protein_coding	necdin, MAGE family member [Source:HGNC Symbol;Acc:HGNC:7675]	-
ENSG00000130706		28.8651	32.2724	44.2166	19.9866	42.6927	32.0203	28.9202	26.9074	26.4472	29.5783	22.9621	33.6886	25.4013	ADRM1	20	62302093	62308862	+	2142	protein_coding	adhesion regulating molecule 1 [Source:HGNC Symbol;Acc:HGNC:15759]	-
ENSG00000153814		36.5768	42.1307	25.4014	42.9161	26.4956	26.7808	51.9098	23.8246	5.0967	14.7335	33.4333	30.1106	29.6001	JAZF1	7	27830573	28180743	-	4206	protein_coding	JAZF zinc finger 1 [Source:HGNC Symbol;Acc:HGNC:28917]	-
ENSG00000108528		33.9061	35.3564	41.1012	25.1624	47.6259	34.7251	22.0493	25.0166	25.3634	21.2964	25.8039	30.2643	25.5259	SLC25A11	17	4937130	4940251	-	2669	protein_coding	solute carrier family 25 member 11 [Source:HGNC Symbol;Acc:HGNC:10981]	-
ENSG00000129657		23.9575	29.9613	21.672	20.7067	22.0522	41.8088	12.6966	44.118	71.3427	33.8348	25.1826	30.265	25.2783	SEC14L1	17	77088749	77217101	+	10356	protein_coding	SEC14 like lipid binding 1 [Source:HGNC Symbol;Acc:HGNC:10698]	-
ENSG00000157514		24.4717	39.859	39.7057	31.4051	35.2678	21.4477	20.809	37.2265	44.1188	21.0417	33.8203	28.4858	16.7228	TSC22D3	X	107713221	107777342	-	4766	protein_coding	TSC22 domain family member 3 [Source:HGNC Symbol;Acc:HGNC:3051]	TSC22
ENSG00000159674		49.6181	28.7555	31.4713	35.9795	30.3756	28.2321	48.8848	15.2158	1.25419	11.6505	30.1879	20.5968	12.4632	SPON2	4	1166932	1208962	-	6013	protein_coding	spondin 2 [Source:HGNC Symbol;Acc:HGNC:11253]	-
ENSG00000114115		26.7007	32.7379	37.3285	36.4046	27.3843	27.4473	56.2999	13.0926	1.03404	15.3438	15.3793	26.6873	29.8024	RBP1	3	139517434	139539829	-	3905	protein_coding	retinol binding protein 1 [Source:HGNC Symbol;Acc:HGNC:9919]	-
ENSG00000148175		32.5509	24.5225	30.0827	30.5719	22.1893	26.8087	34.734	27.7066	16.8972	35.0189	16.4273	20.0806	19.2023	STOM	9	121338988	121370304	-	3198	protein_coding	stomatin [Source:HGNC Symbol;Acc:HGNC:3383]	-
ENSG00000176720		26.7668	30.3816	39.8221	25.094	44.9079	31.1162	21.3493	26.4103	24.4448	25.3066	21.9793	25.1528	16.7307	BOK	2	241551424	241574138	+	2711	protein_coding	BOK, BCL2 family apoptosis regulator [Source:HGNC Symbol;Acc:HGNC:1087]	-
ENSG00000122218		28.1078	30.7528	24.1327	29.8044	25.1281	32.1684	22.8208	30.5107	33.0624	27.3377	29.0811	30.5878	27.9751	COPA	1	160288686	160343400	-	7723	protein_coding	coatomer protein complex subunit alpha [Source:HGNC Symbol;Acc:HGNC:2230]	-
ENSG00000112562		23.7965	27.0813	63.2982	34.5825	30.2713	34.1036	15.2283	25.3605	14.2268	48.5771	19.0339	18.1607	17.3599	SMOC2	6	168441151	168673445	+	4032	protein_coding	SPARC related modular calcium binding 2 [Source:HGNC Symbol;Acc:HGNC:20323]	-
ENSG00000135052		29.0137	25.2395	27.3403	25.117	25.7872	24.2134	19.4694	27.7772	29.305	33.5553	16.8113	24.0512	20.9671	GOLM1	9	86026146	86100173	-	4233	protein_coding	golgi membrane protein 1 [Source:HGNC Symbol;Acc:HGNC:15451]	-
ENSG00000214078		25.3	32.8891	38.4192	34.2233	34.6496	25.4585	37.2507	14.0831	13.7921	20.0185	34.1211	35.0392	42.2402	CPNE1	20	35626031	35664956	-	3608	protein_coding	copine 1 [Source:HGNC Symbol;Acc:HGNC:2314]	-
ENSG00000143013		30.6722	32.2249	36.0567	29.965	25.1668	31.1733	52.5382	19.051	8.81612	15.0306	25.8002	26.9672	27.7596	LMO4	1	87328468	87348923	+	5833	protein_coding	LIM domain only 4 [Source:HGNC Symbol;Acc:HGNC:6644]	-
ENSG00000169504		25.9346	23.8861	28.0848	32.5108	21.9505	22.4096	31.4268	25.5276	16.0773	40.486	16.6158	19.8741	20.9492	CLIC4	1	24745357	24844324	+	4495	protein_coding	chloride intracellular channel 4 [Source:HGNC Symbol;Acc:HGNC:13518]	-
ENSG00000116521		29.209	25.9708	46.1697	21.323	53.5439	33.9568	19.9457	34.199	41.1683	28.4402	20.1412	21.8532	14.3697	SCAMP3	1	155255979	155262430	-	2442	protein_coding	secretory carrier membrane protein 3 [Source:HGNC Symbol;Acc:HGNC:10565]	-
ENSG00000151366		21.9577	81.0602	22.0658	20.3329	35.8088	17.6714	11.3816	23.732	33.5421	25.4828	26.1022	37.5667	40.5401	NDUFC2	11	78068304	78080219	-	2652	protein_coding	NADH:ubiquinone oxidoreductase subunit C2 [Source:HGNC Symbol;Acc:HGNC:7706]	-
ENSG00000103145		30.2811	39.3718	35.2816	29.6093	56.0647	29.0486	28.3954	17.6925	14.3378	17.0534	24.1122	37.865	47.8031	HCFC1R1	16	3022620	3024286	-	1433	protein_coding	host cell factor C1 regulator 1 [Source:HGNC Symbol;Acc:HGNC:21198]	-
ENSG00000245532		8.37928	23.7813	9.43455	29.2924	6.92484	10.1759	102.408	35.0243	22.3916	23.8555	59.7131	52.4572	74.8352	NEAT1	11	65422774	65445540	+	22767	lincRNA	nuclear paraspeckle assembly transcript 1 [Source:HGNC Symbol;Acc:HGNC:30815]	-
ENSG00000107175		30.6295	28.3803	45.4562	21.6095	47.6005	30.508	12.8294	32.521	36.8521	25.3661	25.1975	25.2503	16.5762	CREB3	9	35732335	35737004	+	1903	protein_coding	cAMP responsive element binding protein 3 [Source:HGNC Symbol;Acc:HGNC:2347]	TF_bZIP
ENSG00000169957		26.2149	28.1509	42.8952	29.2464	42.8203	27.4407	34.3347	21.435	26.7775	26.2522	27.7991	28.2613	28.1734	ZNF768	16	30524001	30526821	-	2395	protein_coding	zinc finger protein 768 [Source:HGNC Symbol;Acc:HGNC:26273]	zf-C2H2
ENSG00000132205		28.0037	29.8868	33.7176	24.1146	34.348	40.6377	37.1378	41.3488	30.8396	26.2738	19.0946	31.6943	20.6378	EMILIN2	18	2847030	2915993	+	6435	protein_coding	elastin microfibril interfacer 2 [Source:HGNC Symbol;Acc:HGNC:19881]	-
ENSG00000125826		25.6876	27.0182	29.5639	30.7665	23.2623	29.828	50.1978	23.1411	19.361	31.2045	33.2223	28.4003	42.6743	RBCK1	20	407498	430966	+	4024	protein_coding	RANBP2-type and C3HC4-type zinc finger containing 1 [Source:HGNC Symbol;Acc:HGNC:15864]	-
ENSG00000105855		25.4191	36.9698	18.6776	24.8259	24.9005	27.098	20.6809	43.1126	49.7981	34.6647	35.3526	32.4796	30.6101	ITGB8	7	20330702	20415754	+	15156	protein_coding	integrin subunit beta 8 [Source:HGNC Symbol;Acc:HGNC:6163]	-
ENSG00000126524		30.2785	20.0409	33.3918	27.957	39.0113	27.8538	29.6298	34.6408	37.062	34.0717	18.8979	26.2253	23.9244	SBDS	7	66987677	66995601	-	1732	protein_coding	SBDS, ribosome maturation factor [Source:HGNC Symbol;Acc:HGNC:19440]	-
ENSG00000100410		29.0372	38.4908	36.1041	21.39	36.0241	20.7592	23.3586	23.3343	30.0995	27.4582	25.7416	23.5985	27.5824	PHF5A	22	41459717	41468725	-	1235	protein_coding	PHD finger protein 5A [Source:HGNC Symbol;Acc:HGNC:18000]	-
ENSG00000136997		33.1519	15.1736	27.0012	27.3154	12.0697	40.2165	66.7833	45.1626	8.82512	25.2337	17.4077	14.1291	11.8485	MYC	8	127735434	127741434	+	3001	protein_coding	MYC proto-oncogene, bHLH transcription factor [Source:HGNC Symbol;Acc:HGNC:7553]	bHLH
ENSG00000141504		26.3423	35.0198	29.7123	24.6645	37.3689	19.8324	38.7386	23.2266	18.2156	23.798	39.6643	35.0341	39.8755	SAT2	17	7626234	7627876	-	1643	protein_coding	spermidine/spermine N1-acetyltransferase family member 2 [Source:HGNC Symbol;Acc:HGNC:23160]	-
ENSG00000138449		38.2424	22.0925	22.7926	24.6047	27.0194	26.4086	15.2462	25.8942	52.648	55.2115	10.1377	17.7505	20.9069	SLC40A1	2	189560579	189583758	-	4330	protein_coding	solute carrier family 40 member 1 [Source:HGNC Symbol;Acc:HGNC:10909]	-
ENSG00000026508		31.0258	19.8361	36.3404	25.682	28.2005	33.3045	38.926	21.7333	36.5525	44.712	16.2063	15.9921	34.3119	CD44	11	35138870	35232402	+	10004	protein_coding	CD44 molecule (Indian blood group) [Source:HGNC Symbol;Acc:HGNC:1681]	-
ENSG00000064655		26.3952	27.4484	38.4505	21.0914	30.2729	33.7696	11.1628	32.0782	40.8515	30.5868	20.4648	33.1489	36.0874	EYA2	20	46894624	47188844	+	3618	protein_coding	EYA transcriptional coactivator and phosphatase 2 [Source:HGNC Symbol;Acc:HGNC:3520]	-
ENSG00000061794		25.3917	31.9577	37.0172	23.5044	38.4452	24.4609	15.7125	28.8319	37.7173	33.2951	19.4492	21.5388	20.1839	MRPS35	12	27710773	27756295	+	1979	protein_coding	mitochondrial ribosomal protein S35 [Source:HGNC Symbol;Acc:HGNC:16635]	-
ENSG00000067082		14.1001	12.6883	35.4041	17.6383	25.0381	22.3987	21.2598	81.8283	57.8726	57.0962	10.0699	11.3627	13.6364	KLF6	10	3775996	3785281	-	6139	protein_coding	Kruppel like factor 6 [Source:HGNC Symbol;Acc:HGNC:2235]	zf-C2H2
ENSG00000116863		24.9028	36.1527	37.5811	20.213	37.1048	29.3192	20.3533	24.0114	28.694	25.3948	27.9372	32.1279	29.2625	ADPRHL2	1	36088875	36093932	+	1668	protein_coding	ADP-ribosylhydrolase like 2 [Source:HGNC Symbol;Acc:HGNC:21304]	-
ENSG00000169230		36.8727	24.4741	49.2195	25.0986	51.9644	34.4922	18.5274	26.3437	27.0463	24.0715	17.4566	23.9567	13.0409	PRELID1	5	177303774	177306959	+	1875	protein_coding	PRELI domain containing 1 [Source:HGNC Symbol;Acc:HGNC:30255]	-
ENSG00000177733		33.3475	30.8992	31.6854	28.5508	30.973	31.2446	24.2484	25.0306	23.151	23.2757	24.3107	29.0848	19.7007	HNRNPA0	5	137745651	137754376	-	8726	protein_coding	heterogeneous nuclear ribonucleoprotein A0 [Source:HGNC Symbol;Acc:HGNC:5030]	-
ENSG00000178057		31.4757	45.0061	33.3678	27.726	37.647	30.3988	20.0611	27.7338	22.8597	21.989	21.8008	39.1847	28.6038	NDUFAF3	3	49020459	49023495	+	2434	protein_coding	NADH:ubiquinone oxidoreductase complex assembly factor 3 [Source:HGNC Symbol;Acc:HGNC:29918]	-
ENSG00000005486		35.4382	28.1265	43.3352	23.4962	45.603	32.48	17.3166	23.7835	29.9219	32.3328	21.5217	26.1934	21.4487	RHBDD2	7	75842602	75888926	+	2441	protein_coding	rhomboid domain containing 2 [Source:HGNC Symbol;Acc:HGNC:23082]	-
ENSG00000183684		36.3176	22.8375	41.9589	25.5381	35.91	35.834	21.8004	25.6121	27.2386	30.8599	21.0562	22.212	15.8312	ALYREF	17	81887844	81891586	-	1574	protein_coding	Aly/REF export factor [Source:HGNC Symbol;Acc:HGNC:19071]	-
ENSG00000113758		30.3057	28.4908	31.7438	34.8787	33.9327	31.9025	37.3601	20.9392	9.75579	23.0562	23.7739	26.8384	22.6981	DBN1	5	177456608	177474401	-	5119	protein_coding	drebrin 1 [Source:HGNC Symbol;Acc:HGNC:2695]	-
ENSG00000134851		23.5445	27.8835	38.0453	20.2562	30.0514	21.4825	13.3189	30.2134	48.7359	50.7385	19.0345	17.6034	17.2347	TMEM165	4	55395957	55453397	+	7045	protein_coding	transmembrane protein 165 [Source:HGNC Symbol;Acc:HGNC:30760]	-
ENSG00000105699		34.1182	29.3151	39.7737	18.2492	45.2846	32.5589	11.1842	25.3997	35.8204	40.1851	20.1319	27.0294	23.1717	LSR	19	35248330	35267964	+	2916	protein_coding	lipolysis stimulated lipoprotein receptor [Source:HGNC Symbol;Acc:HGNC:29572]	-
ENSG00000091317		24.1111	28.1161	25.9573	23.2409	26.7209	23.0383	13.9686	24.1701	42.3327	42.1954	17.6969	21.0927	21.1693	CMTM6	3	32481312	32503408	-	4413	protein_coding	CKLF like MARVEL transmembrane domain containing 6 [Source:HGNC Symbol;Acc:HGNC:19177]	-
ENSG00000105612		35.5743	27.9507	38.2393	20.3369	51.8647	30.8098	11.516	31.9915	40.466	27.6062	17.7839	26.623	17.6575	DNASE2	19	12875211	12881468	-	2389	protein_coding	deoxyribonuclease 2, lysosomal [Source:HGNC Symbol;Acc:HGNC:2960]	-
ENSG00000137575		25.1632	23.715	29.1676	27.5529	26.3715	26.9673	23.5532	30.1678	44.3311	35.6633	17.5626	20.7107	22.3062	SDCBP	8	58552924	58582860	+	4778	protein_coding	syndecan binding protein [Source:HGNC Symbol;Acc:HGNC:10662]	-
ENSG00000131236		30.5358	26.917	21.6206	28.0049	21.5339	44.206	14.1082	35.6183	43.096	26.4995	21.1387	19.0227	17.5446	CAP1	1	40040233	40072649	+	3814	protein_coding	cyclase associated actin cytoskeleton regulatory protein 1 [Source:HGNC Symbol;Acc:HGNC:20040]	-
ENSG00000187713		38.0137	26.6387	44.8135	26.4116	47.5969	32.0114	17.7477	24.8129	28.6038	25.2287	18.6442	23.9994	17.8622	TMEM203	9	137204082	137205638	-	1557	protein_coding	transmembrane protein 203 [Source:HGNC Symbol;Acc:HGNC:28217]	-
ENSG00000189266		28.0334	31.4377	27.547	27.8315	26.5119	22.3197	29.4155	26.2363	27.9493	30.0939	23.5138	23.8932	24.9521	PNRC2	1	23956839	23963462	+	2779	protein_coding	proline rich nuclear receptor coactivator 2 [Source:HGNC Symbol;Acc:HGNC:23158]	-
ENSG00000169242		12.353	11.1222	68.213	11.4984	31.3996	19.1093	20.7145	36.9033	51.1257	70.6538	10.5769	12.7564	14.8499	EFNA1	1	155127460	155134857	+	2539	protein_coding	ephrin A1 [Source:HGNC Symbol;Acc:HGNC:3221]	-
ENSG00000197324		25.1957	18.6124	34.574	19.3914	25.8466	26.3192	13.4752	32.416	57.8285	52.8397	16.5664	15.2274	12.1776	LRP10	14	22871613	22881580	+	7112	protein_coding	LDL receptor related protein 10 [Source:HGNC Symbol;Acc:HGNC:14553]	-
ENSG00000091542		31.4696	28.42	34.9928	30.7169	33.5609	31.8882	19.9141	31.5607	33.4138	27.8244	24.5	24.4973	16.4126	ALKBH5	17	18183078	18209954	+	3190	protein_coding	alkB homolog 5, RNA demethylase [Source:HGNC Symbol;Acc:HGNC:25996]	-
ENSG00000185627		29.0887	39.2459	32.4962	21.4465	39.1178	23.9877	25.6205	26.978	25.1378	23.6827	28.1797	31.167	31.3439	PSMD13	11	236546	252984	+	4767	protein_coding	proteasome 26S subunit, non-ATPase 13 [Source:HGNC Symbol;Acc:HGNC:9558]	-
ENSG00000145912		31.7521	25.286	41.431	21.9673	38.4536	29.1374	31.6532	25.0638	19.8594	22.5375	22.3378	24.1537	17.182	NHP2	5	178149460	178153967	-	1510	protein_coding	NHP2 ribonucleoprotein [Source:HGNC Symbol;Acc:HGNC:14377]	-
ENSG00000107581		30.5303	21.0274	23.304	25.527	23.0364	34.3572	24.3066	30.5812	38.1159	38.2551	20.3574	23.4201	16.8753	EIF3A	10	119033670	119080823	-	7101	protein_coding	eukaryotic translation initiation factor 3 subunit A [Source:HGNC Symbol;Acc:HGNC:3271]	-
ENSG00000075426		22.21	14.7224	29.9947	22.4886	22.8475	36.723	32.6361	55.6819	39.6347	35.612	11.7247	17.4139	18.7253	FOSL2	2	28392448	28417312	+	7157	protein_coding	FOS like 2, AP-1 transcription factor subunit [Source:HGNC Symbol;Acc:HGNC:3798]	TF_bZIP
ENSG00000141741		28.1777	47.5635	42.9779	21.8155	54.8943	28.1206	11.7914	28.3298	29.0172	26.0103	19.7672	38.464	30.1317	MIEN1	17	39728496	39730787	-	2292	protein_coding	migration and invasion enhancer 1 [Source:HGNC Symbol;Acc:HGNC:28230]	-
ENSG00000149541		26.229	29.1009	40.8011	21.9171	39.392	27.749	35.644	23.3488	23.8211	27.4113	28.2441	28.7297	25.5995	B3GAT3	11	62615296	62622175	-	2428	protein_coding	beta-1,3-glucuronyltransferase 3 [Source:HGNC Symbol;Acc:HGNC:923]	-
ENSG00000053371		35.9784	23.3544	46.44	26.3315	48.1588	31.2667	19.0961	27.1447	24.9396	28.8994	17.4871	21.986	14.5152	AKR7A2	1	19303965	19312146	-	1781	protein_coding	aldo-keto reductase family 7 member A2 [Source:HGNC Symbol;Acc:HGNC:389]	-
ENSG00000204356		26.4194	31.8069	45.7202	23.0169	39.0568	27.0705	24.2572	26.4485	30.073	27.2072	24.681	27.4036	22.8254	NELFE	6	31952087	31959110	-	2719	protein_coding	negative elongation factor complex member E [Source:HGNC Symbol;Acc:HGNC:13974]	-
ENSG00000104969		31.2318	30.9715	41.7039	26.2235	45.8774	33.0721	24.3025	19.983	23.7932	19.891	27.967	30.6993	27.1804	SGTA	19	2754714	2783371	-	3801	protein_coding	small glutamine rich tetratricopeptide repeat containing alpha [Source:HGNC Symbol;Acc:HGNC:10819]	-
ENSG00000204257		25.0209	55.7672	40.7631	19.8825	26.2261	21.0399	10.6893	24.7336	35.4555	16.7637	15.3517	13.8853	14.1427	HLA-DMA	6	32948613	32969094	-	2534	protein_coding	major histocompatibility complex, class II, DM alpha [Source:HGNC Symbol;Acc:HGNC:4934]	-
ENSG00000169562		21.0186	21.264	53.809	12.0404	43.6594	25.2209	5.46322	29.7078	53.7524	48.6807	15.3842	22.0235	9.7882	GJB1	X	71215194	71225516	+	2479	protein_coding	gap junction protein beta 1 [Source:HGNC Symbol;Acc:HGNC:4283]	-
ENSG00000130202		33.752	27.4454	36.5459	23.4906	37.4647	35.4321	25.0742	22.8626	23.5656	24.5578	19.4152	22.3337	21.1212	NECTIN2	19	44846175	44889228	+	3747	protein_coding	nectin cell adhesion molecule 2 [Source:HGNC Symbol;Acc:HGNC:9707]	-
ENSG00000141985		32.1997	29.7113	39.844	30.7146	40.858	36.7614	30.2096	24.9851	18.7733	17.9464	21.6874	29.3432	22.0337	SH3GL1	19	4360370	4400547	-	3685	protein_coding	SH3 domain containing GRB2 like 1, endophilin A2 [Source:HGNC Symbol;Acc:HGNC:10830]	-
ENSG00000162910		24.7364	39.7411	37.062	25.8186	41.7478	23.2992	36.1303	22.7389	20.0562	17.9803	42.1251	35.2064	41.1212	MRPL55	1	228106679	228109312	-	1886	protein_coding	mitochondrial ribosomal protein L55 [Source:HGNC Symbol;Acc:HGNC:16686]	-
ENSG00000135821		26.872	20.4987	32.6086	25.7743	22.9415	25.6811	36.001	28.1753	34.339	38.7345	14.1703	17.9856	15.9643	GLUL	1	182381704	182392206	-	9032	protein_coding	glutamate-ammonia ligase [Source:HGNC Symbol;Acc:HGNC:4341]	-
ENSG00000138668		24.0099	31.0045	24.3638	24.7799	21.1608	23.7566	37.1911	24.272	23.1453	25.7574	38.822	36.4672	31.8041	HNRNPD	4	82352498	82374503	-	6981	protein_coding	heterogeneous nuclear ribonucleoprotein D [Source:HGNC Symbol;Acc:HGNC:5036]	-
ENSG00000137331		32.7053	8.41695	32.378	12.8938	66.1197	26.3475	26.0665	88.144	42.3028	24.5631	8.4938	6.43543	18.4451	IER3	6	30743199	30744554	-	1356	protein_coding	immediate early response 3 [Source:HGNC Symbol;Acc:HGNC:5392]	-
ENSG00000178605		27.3646	26.2798	38.5841	25.2307	39.5757	27.1023	37.6606	25.8384	24.4819	23.1058	29.6592	28.4978	25.7247	GTPBP6	X	304529	318819	-	2964	protein_coding	GTP binding protein 6 (putative) [Source:HGNC Symbol;Acc:HGNC:30189]	-
ENSG00000115875		21.9553	27.7651	20.3705	25.9612	22.9585	22.6263	44.487	25.6423	20.0385	32.8624	37.9746	31.8208	41.7144	SRSF7	2	38743599	38751494	-	4045	protein_coding	serine and arginine rich splicing factor 7 [Source:HGNC Symbol;Acc:HGNC:10789]	-
ENSG00000100979		27.1198	27.9226	35.0953	37.019	35.3818	34.0008	35.23	13.0351	6.49668	17.2399	25.5311	33.2198	14.5444	PLTP	20	45898621	45912155	-	2541	protein_coding	phospholipid transfer protein [Source:HGNC Symbol;Acc:HGNC:9093]	-
ENSG00000068120		27.1144	34.6542	32.5745	20.1686	39.8822	30.1791	26.3746	26.9358	30.0295	23.8845	31.9613	33.1581	31.4561	COASY	17	42561467	42566277	+	4032	protein_coding	Coenzyme A synthase [Source:HGNC Symbol;Acc:HGNC:29932]	-
ENSG00000184216		26.0882	25.9678	28.7857	17.575	32.2331	34.6297	21.4332	32.5104	41.0224	26.2111	29.4477	28.1022	16.9346	IRAK1	X	154010500	154019980	-	4001	protein_coding	interleukin 1 receptor associated kinase 1 [Source:HGNC Symbol;Acc:HGNC:6112]	-
ENSG00000166532		6.88012	15.7882	20.4118	17.5491	17.0319	22.1843	103.814	26.3584	48.0275	68.6987	9.64047	15.3882	39.1217	RIMKLB	12	8681600	8783095	+	8619	protein_coding	ribosomal modification protein rimK like family member B [Source:HGNC Symbol;Acc:HGNC:29228]	-
ENSG00000170017		27.1529	17.9306	29.2531	16.1073	32.8168	20.9664	11.243	45.3406	72.6574	37.0494	13.1622	18.2021	28.6129	ALCAM	3	105366909	105576900	+	7179	protein_coding	activated leukocyte cell adhesion molecule [Source:HGNC Symbol;Acc:HGNC:400]	-
ENSG00000155368		34.7914	36.5325	30.561	20.5582	31.0619	27.2926	23.2376	23.0134	24.9455	24.6265	20.2123	34.6022	33.8491	DBI	2	119366921	119372560	+	2509	protein_coding	diazepam binding inhibitor, acyl-CoA binding protein [Source:HGNC Symbol;Acc:HGNC:2690]	-
ENSG00000185222		28.3889	37.0158	33.6771	30.7655	29.8525	24.3274	25.2282	22.5761	16.6052	30.3838	26.9406	24.4272	29.5015	TCEAL9	X	103356489	103358462	+	1974	protein_coding	transcription elongation factor A like 9 [Source:HGNC Symbol;Acc:HGNC:30084]	-
ENSG00000179051		26.4966	26.1507	21.8245	29.7551	24.6613	35.5315	34.4729	27.7597	19.933	19.8451	25.3796	26.4238	22.0763	RCC2	1	17406760	17439724	-	4126	protein_coding	regulator of chromosome condensation 2 [Source:HGNC Symbol;Acc:HGNC:30297]	-
ENSG00000168101		30.3329	31.0375	40.5964	24.6789	43.0865	30.0468	24.6395	23.8344	24.235	23.8675	29.0122	26.4005	26.3102	NUDT16L1	16	4693694	4695859	+	2068	protein_coding	nudix hydrolase 16 like 1 [Source:HGNC Symbol;Acc:HGNC:28154]	-
ENSG00000168610		28.9015	19.7753	32.4629	21.986	22.758	36.1954	30.4489	31.6665	33.4105	31.3613	17.0648	19.6789	16.7654	STAT3	17	42313324	42388568	-	8812	protein_coding	signal transducer and activator of transcription 3 [Source:HGNC Symbol;Acc:HGNC:11364]	STAT
ENSG00000120306		29.1591	34.8376	38.8706	24.5574	57.0731	37.7641	11.168	25.0613	37.918	28.7065	13.3834	21.5167	30.7022	CYSTM1	5	140174642	140282052	+	2371	protein_coding	cysteine rich transmembrane module containing 1 [Source:HGNC Symbol;Acc:HGNC:30239]	-
ENSG00000031698		29.2031	21.6249	41.3396	25.4304	39.1853	30.485	20.4394	32.9783	33.6692	27.6531	20.3128	19.4677	16.2519	SARS	1	109213918	109238169	+	3836	protein_coding	seryl-tRNA synthetase [Source:HGNC Symbol;Acc:HGNC:10537]	-
ENSG00000182534		30.9246	39.2445	33.5694	39.2281	33.4825	21.525	18.0878	35.5368	18.4617	24.7304	22.2751	31.5377	12.451	MXRA7	17	76672551	76711016	-	9257	protein_coding	matrix remodeling associated 7 [Source:HGNC Symbol;Acc:HGNC:7541]	-
ENSG00000115241		25.9613	34.3186	36.4433	23.0009	39.599	29.7096	16.4743	26.9769	31.6644	22.9149	27.0409	31.428	22.944	PPM1G	2	27381194	27409687	-	4092	protein_coding	protein phosphatase, Mg2+/Mn2+ dependent 1G [Source:HGNC Symbol;Acc:HGNC:9278]	-
ENSG00000173917		34.4324	24.3286	43.2865	23.5497	44.5622	25.5611	14.5071	23.9088	44.5107	32.882	20.2502	22.6533	29.9636	HOXB2	17	48540894	48544989	-	2336	protein_coding	homeobox B2 [Source:HGNC Symbol;Acc:HGNC:5113]	Homeobox
ENSG00000167553		24.4326	21.3934	31.49	21.8528	56.6157	48.0627	7.94727	43.4577	56.6119	20.8994	18.1581	23.6269	11.6482	TUBA1C	12	49188736	49274603	+	4631	protein_coding	tubulin alpha 1c [Source:HGNC Symbol;Acc:HGNC:20768]	-
ENSG00000113068		25.7839	36.0195	35.9685	26.3242	37.0921	28.4879	20.0563	28.3883	31.3158	26.7275	21.0414	28.2807	30.6039	PFDN1	5	140245039	140303121	-	2156	protein_coding	prefoldin subunit 1 [Source:HGNC Symbol;Acc:HGNC:8866]	-
ENSG00000262655		36.8626	25.7952	26.7912	27.618	20.7056	32.7544	28.6639	16.7701	1.78075	42.1503	18.6932	18.8692	23.0847	SPON1	11	13962689	14267884	+	5102	protein_coding	spondin 1 [Source:HGNC Symbol;Acc:HGNC:11252]	-
ENSG00000270705		34.7956	11.2061	32.5745	27.2337	36.7295	45.9455	33.2582	29.9952	0	56.0297	36.3773	35.9606	13.3324	AL161669.2	14	103207748	103207789	+	42	processed_pseudogene	collagen, type IV, alpha 1 (COL4A1) pseudogene	-
ENSG00000079459		29.2279	33.3629	28.4638	22.9932	42.7622	30.164	10.6241	31.9571	54.1648	20.322	23.3042	33.174	20.9366	FDFT1	8	11795573	11839309	+	5202	protein_coding	farnesyl-diphosphate farnesyltransferase 1 [Source:HGNC Symbol;Acc:HGNC:3629]	-
ENSG00000122203		24.4612	31.2891	27.1729	24.6769	30.814	28.7955	19.7346	29.4761	36.7828	30.299	26.4309	30.1447	29.6212	KIAA1191	5	176346061	176361968	-	3973	protein_coding	KIAA1191 [Source:HGNC Symbol;Acc:HGNC:29209]	-
ENSG00000123091		28.1402	38.2351	25.6758	28.0013	35.2208	26.649	16.5351	34.7365	31.2885	33.7068	21.2316	27.8977	27.0235	RNF11	1	51236271	51273455	+	3122	protein_coding	ring finger protein 11 [Source:HGNC Symbol;Acc:HGNC:10056]	-
ENSG00000213741		13.6967	62.3038	32.2087	27.1203	26.9136	12.427	22.0413	15.9101	13.1128	23.5536	17.2798	25.4551	38.9991	RPS29	14	49570984	49599164	-	9845	protein_coding	ribosomal protein S29 [Source:HGNC Symbol;Acc:HGNC:10419]	-
ENSG00000163950		27.7712	33.1909	31.5543	30.5136	39.6853	28.6014	20.9536	27.9298	25.7046	24.4516	21.0573	25.4844	26.8556	SLBP	4	1692800	1712555	-	2026	protein_coding	stem-loop binding protein [Source:HGNC Symbol;Acc:HGNC:10904]	-
ENSG00000140983		21.6077	21.8544	28.5337	23.644	25.8319	22.8147	61.108	25.9414	21.8406	23.0327	52.8347	31.6345	32.9548	RHOT2	16	668086	674174	+	5174	protein_coding	ras homolog family member T2 [Source:HGNC Symbol;Acc:HGNC:21169]	-
ENSG00000115275		25.0773	25.0823	30.1048	21.3371	35.3292	29.2749	27.1804	29.4093	31.4802	25.1191	41.154	29.6394	22.0818	MOGS	2	74461057	74465410	-	3584	protein_coding	mannosyl-oligosaccharide glucosidase [Source:HGNC Symbol;Acc:HGNC:24862]	-
ENSG00000054118		21.9801	24.1613	23.6224	25.1061	19.1006	28.6733	33.1104	29.6041	31.5841	26.6662	30.9946	27.7568	31.6475	THRAP3	1	36224416	36305357	+	4736	protein_coding	thyroid hormone receptor associated protein 3 [Source:HGNC Symbol;Acc:HGNC:22964]	-
ENSG00000101199		20.9092	28.5396	23.3122	25.1705	26.4719	20.8433	49.0598	21.757	20.1321	19.1613	60.8248	35.3836	45.9366	ARFGAP1	20	63272785	63289793	+	6613	protein_coding	ADP ribosylation factor GTPase activating protein 1 [Source:HGNC Symbol;Acc:HGNC:15852]	-
ENSG00000143653		30.1589	23.7866	30.0876	20.6946	33.0099	28.0629	16.4509	22.9428	30.533	61.0147	23.5241	22.6839	21.775	SCCPDH	1	246724047	246768137	+	2503	protein_coding	saccharopine dehydrogenase (putative) [Source:HGNC Symbol;Acc:HGNC:24275]	-
ENSG00000106636		26.2619	30.0746	31.4713	22.0691	33.6743	28.6902	27.2616	24.7944	29.6828	24.8228	30.4992	27.2979	23.7408	YKT6	7	44200968	44214294	+	3707	protein_coding	YKT6 v-SNARE homolog [Source:HGNC Symbol;Acc:HGNC:16959]	-
ENSG00000143153		27.3071	24.1723	25.5511	28.5209	49.8103	38.8846	6.25367	37.5699	63.772	13.9951	16.4664	19.0365	14.6827	ATP1B1	1	169105697	169132722	+	2962	protein_coding	ATPase Na+/K+ transporting subunit beta 1 [Source:HGNC Symbol;Acc:HGNC:804]	-
ENSG00000101365		26.4072	28.3731	36.7264	25.4195	35.5042	26.0101	28.7219	28.1168	27.9443	23.4119	32.7811	28.3725	22.5773	IDH3B	20	2658395	2664219	-	2567	protein_coding	isocitrate dehydrogenase 3 (NAD(+)) beta [Source:HGNC Symbol;Acc:HGNC:5385]	-
ENSG00000270170		29.8798	24.4812	38.6133	25.0384	43.2208	31.5312	31.6893	21.0424	24.5806	23.1368	25.3489	25.5929	27.1441	NCBP2-AS2	3	196942623	196943540	+	918	protein_coding	NCBP2 antisense RNA 2 (head to head) [Source:HGNC Symbol;Acc:HGNC:25121]	-
ENSG00000134884		20.5291	27.2591	15.7663	31.7149	19.1914	20.4786	46.1608	26.9053	24.2228	32.4547	57.8833	28.7589	38.921	ARGLU1	13	106541673	106568164	-	5810	protein_coding	arginine and glutamate rich 1 [Source:HGNC Symbol;Acc:HGNC:25482]	-
ENSG00000074695		29.3376	26.3948	21.348	25.3543	23.6901	27.9788	16.361	30.9504	39.0407	26.3401	25.2872	29.0895	20.2734	LMAN1	18	59327823	59359962	-	6767	protein_coding	lectin, mannose binding 1 [Source:HGNC Symbol;Acc:HGNC:6631]	-
ENSG00000132470		35.283	17.9689	40.2689	20.6962	33.4676	51.0572	20.0495	29.5027	57.379	43.4275	15.8446	21.6358	33.2393	ITGB4	17	75721328	75757818	+	6761	protein_coding	integrin subunit beta 4 [Source:HGNC Symbol;Acc:HGNC:6158]	-
ENSG00000112312		21.0895	26.9448	40.8138	23.472	29.0834	16.9679	25.7794	27.4966	54.537	51.9565	22.9262	21.0109	27.8548	GMNN	6	24774931	24786099	+	2476	protein_coding	geminin, DNA replication inhibitor [Source:HGNC Symbol;Acc:HGNC:17493]	-
ENSG00000161011		29.7271	24.2891	37.805	22.6438	37.1975	39.4889	17.0041	31.0944	41.0178	23.2719	19.0094	21.3114	14.5221	SQSTM1	5	179806398	179838078	+	7654	protein_coding	sequestosome 1 [Source:HGNC Symbol;Acc:HGNC:11280]	-
ENSG00000174080		27.9683	32.3819	44.794	39.534	56.0805	17.2486	26.109	22.4575	7.09462	24.7526	33.237	18.5819	9.37779	CTSF	11	66563463	66568841	-	2896	protein_coding	cathepsin F [Source:HGNC Symbol;Acc:HGNC:2531]	-
ENSG00000184292		67.0388	23.0723	31.5303	25.1602	50.8133	23.9909	6.01899	22.9078	29.7287	19.5828	14.4221	20.6528	25.0486	TACSTD2	1	58575423	58577773	-	2351	protein_coding	tumor associated calcium signal transducer 2 [Source:HGNC Symbol;Acc:HGNC:11530]	-
ENSG00000167863		20.441	37.8738	37.8207	21.1396	36.7636	21.7399	19.5486	29.032	24.8847	28.1623	22.0794	39.1277	35.846	ATP5PD	17	75038863	75046985	-	3231	protein_coding	ATP synthase peripheral stalk subunit d [Source:HGNC Symbol;Acc:HGNC:845]	-
ENSG00000132128		26.2101	23.7556	22.6538	29.2084	28.1497	32.148	43.0405	24.8551	27.124	30.7869	35.7045	33.0004	41.5557	LRRC41	1	46261196	46303608	-	8606	protein_coding	leucine rich repeat containing 41 [Source:HGNC Symbol;Acc:HGNC:16917]	-
ENSG00000142186		26.3583	37.3161	33.5918	25.0713	37.2366	31.5073	25.5581	24.3457	22.6044	18.8685	29.1072	34.5535	29.3145	SCYL1	11	65525077	65538704	+	4282	protein_coding	SCY1 like pseudokinase 1 [Source:HGNC Symbol;Acc:HGNC:14372]	-
ENSG00000169045		18.5938	26.8157	16.5899	25.7284	17.288	18.0293	44.3449	26.877	20.6958	31.6784	54.6226	37.7764	42.253	HNRNPH1	5	179614178	179634784	-	9480	protein_coding	heterogeneous nuclear ribonucleoprotein H1 [Source:HGNC Symbol;Acc:HGNC:5041]	-
ENSG00000182872		22.518	27.5477	26.9123	23.9214	24.0539	26.1142	38.229	24.9972	23.4839	24.0335	36.083	35.6863	46.1954	RBM10	X	47144869	47186813	+	3889	protein_coding	RNA binding motif protein 10 [Source:HGNC Symbol;Acc:HGNC:9896]	-
ENSG00000179604		26.0105	19.7869	38.3286	24.5957	26.3361	29.2025	29.2806	29.134	30.8827	29.8987	17.8391	16.6688	16.4771	CDC42EP4	17	73283624	73312175	-	5007	protein_coding	CDC42 effector protein 4 [Source:HGNC Symbol;Acc:HGNC:17147]	-
ENSG00000196352		16.6113	8.32489	32.7675	12.9438	30.6544	30.059	16.8073	38.7112	64.8192	87.3333	4.50571	6.92133	8.90933	CD55	1	207321376	207386804	+	5908	protein_coding	CD55 molecule (Cromer blood group) [Source:HGNC Symbol;Acc:HGNC:2665]	-
ENSG00000158604		26.2922	27.3789	30.2606	23.2812	38.8505	31.8754	14.0672	34.1494	39.1676	29.1372	22.5449	28.1401	20.6512	TMED4	7	44577894	44582287	-	3769	protein_coding	transmembrane p24 trafficking protein 4 [Source:HGNC Symbol;Acc:HGNC:22301]	-
ENSG00000142230		29.6434	25.1196	35.9649	22.8551	31.1254	28.3791	20.1189	25.6275	23.8505	28.4108	18.5322	21.9571	19.6492	SAE1	19	47113274	47210636	+	3396	protein_coding	SUMO1 activating enzyme subunit 1 [Source:HGNC Symbol;Acc:HGNC:30660]	-
ENSG00000106609		26.3359	27.3454	31.2528	25.4131	36.7492	34.4185	19.7386	32.2112	28.8385	25.8989	22.0795	23.328	15.6707	TMEM248	7	66921225	66958551	+	5086	protein_coding	transmembrane protein 248 [Source:HGNC Symbol;Acc:HGNC:25476]	-
ENSG00000148290		28.184	28.1631	45.6608	20.3828	48.4254	26.5498	16.8988	24.9491	28.0216	21.9635	24.3929	25.1899	30.7379	SURF1	9	133351755	133356676	-	1761	protein_coding	SURF1, cytochrome c oxidase assembly factor [Source:HGNC Symbol;Acc:HGNC:11474]	-
ENSG00000177519		46.9995	39.4345	43.5863	25.0676	12.6264	48.1257	87.6924	6.49453	0.282577	9.59857	5.19322	14.4886	32.1029	RPRM	2	153477338	153478808	-	1471	protein_coding	reprimo, TP53 dependent G2 arrest mediator homolog [Source:HGNC Symbol;Acc:HGNC:24201]	-
ENSG00000214100		40.9684	35.5618	42.0536	33.0974	28.6385	28.1389	37.3886	17.9995	1.79944	8.46873	34.5832	26.0512	29.6205	PLAC9P1	2	129922863	129934317	-	627	transcribed_unprocessed_pseudogene	placenta specific 9 pseudogene 1 [Source:HGNC Symbol;Acc:HGNC:52678]	-
ENSG00000119777		23.8685	24.4673	31.9678	21.8868	31.0665	33.9566	22.5118	30.0089	34.5768	24.5414	32.3976	26.7845	23.7974	TMEM214	2	27032910	27041695	+	4910	protein_coding	transmembrane protein 214 [Source:HGNC Symbol;Acc:HGNC:25983]	-
ENSG00000223803		21.7027	68.8006	33.3395	23.4513	24.3394	16.9998	21.425	10.6441	13.1959	17.4315	19.2613	26.4155	53.4036	RPS20P14	3	186900198	186900557	+	360	processed_pseudogene	ribosomal protein S20 pseudogene 14 [Source:HGNC Symbol;Acc:HGNC:36692]	-
ENSG00000105698		25.607	29.2852	28.5697	24.363	31.5755	26.9884	36.3634	23.6699	22.8317	24.4673	34.33	31.0871	32.1517	USF2	19	35268978	35279821	+	4952	protein_coding	upstream transcription factor 2, c-fos interacting [Source:HGNC Symbol;Acc:HGNC:12594]	bHLH
ENSG00000199753		12.0446	40.3418	14.2143	16.3402	13.2226	8.66401	90.2309	5.24915	0.848308	20.6879	75.5528	27.9694	47.9966	SNORD104	17	64146083	64146152	+	70	snoRNA	small nucleolar RNA, C/D box 104 [Source:HGNC Symbol;Acc:HGNC:32768]	-
ENSG00000104687		31.3331	21.3109	37.5607	24.7711	29.9666	29.019	8.52837	32.8351	48.0738	41.1466	14.5658	18.6859	15.4635	GSR	8	30678061	30727999	-	3760	protein_coding	glutathione-disulfide reductase [Source:HGNC Symbol;Acc:HGNC:4623]	-
ENSG00000106628		32.4928	25.8733	36.976	26.7841	34.318	30.9321	30.7031	21.7779	16.3279	20.8699	25.525	24.3436	19.2715	POLD2	7	44114681	44124358	-	3695	protein_coding	DNA polymerase delta 2, accessory subunit [Source:HGNC Symbol;Acc:HGNC:9176]	-
ENSG00000153406		22.4928	42.45	40.0945	21.6578	41.6482	24.243	20.8387	22.3545	20.9454	18.3694	29.3899	38.6247	43.8828	NMRAL1	16	4461680	4495763	-	3541	protein_coding	NmrA like redox sensor 1 [Source:HGNC Symbol;Acc:HGNC:24987]	-
ENSG00000176485		11.1839	28.5474	74.4616	21.9897	28.0012	28.2397	12.5714	22.725	33.102	47.3462	12.7107	24.9714	21.4148	PLA2G16	11	63573195	63616883	-	3116	protein_coding	phospholipase A2 group XVI [Source:HGNC Symbol;Acc:HGNC:17825]	-
ENSG00000179820		26.2611	22.6843	30.5608	26.7817	24.0778	40.087	33.3656	54.4912	18.7112	20.9834	16.1819	19.179	13.9165	MYADM	19	53866223	53876437	+	3675	protein_coding	myeloid associated differentiation marker [Source:HGNC Symbol;Acc:HGNC:7544]	-
ENSG00000242485		29.4549	37.1603	36.8933	21.2165	43.1807	25.7282	20.7597	24.1747	26.8154	23.4823	27.9905	35.4332	22.5283	MRPL20	1	1401908	1407313	-	2788	protein_coding	mitochondrial ribosomal protein L20 [Source:HGNC Symbol;Acc:HGNC:14478]	-
ENSG00000164024		27.442	28.2942	25.2708	24.9912	30.3057	30.922	18.0117	36.0441	40.2416	20.9144	25.6777	30.3403	38.9447	METAP1	4	98995620	99062813	+	4117	protein_coding	methionyl aminopeptidase 1 [Source:HGNC Symbol;Acc:HGNC:15789]	-
ENSG00000125730		14.916	9.83357	31.1013	5.82085	3.87512	15.8757	18.895	7.00265	26.86	11.013	0.931406	3.71447	5.82732	C3	19	6677704	6730562	-	8328	protein_coding	complement C3 [Source:HGNC Symbol;Acc:HGNC:1318]	-
ENSG00000134853		31.8583	25.5289	33.177	37.8899	20.9616	29.6181	49.8552	27.6967	1.21423	13.6837	30.4987	20.7385	14.4133	PDGFRA	4	54229097	54298247	+	9732	protein_coding	platelet derived growth factor receptor alpha [Source:HGNC Symbol;Acc:HGNC:8803]	-
ENSG00000049245		25.9454	21.998	33.5949	26.6811	28.7512	26.0891	24.711	29.6691	37.0059	33.0119	21.8233	19.4164	19.8488	VAMP3	1	7771269	7781432	+	2760	protein_coding	vesicle associated membrane protein 3 [Source:HGNC Symbol;Acc:HGNC:12644]	-
ENSG00000149547		28.5149	36.4764	28.1225	21.539	35.3446	28.5126	19.0834	28.2964	32.0106	21.3512	21.4706	28.7869	19.83	EI24	11	125569216	125584687	+	3558	protein_coding	EI24, autophagy associated transmembrane protein [Source:HGNC Symbol;Acc:HGNC:13276]	-
ENSG00000142657		24.2192	29.9515	31.1567	21.192	30.083	28.9429	17.0771	21.7505	27.8288	20.8524	20.5255	27.0452	19.9491	PGD	1	10398592	10420144	+	2966	protein_coding	phosphogluconate dehydrogenase [Source:HGNC Symbol;Acc:HGNC:8891]	-
ENSG00000187193		48.2827	22.7629	71.5527	24.73	36.6475	47.4537	11.5093	29.7245	32.3869	54.0437	8.783	11.8629	14.1069	MT1X	16	56682424	56684196	+	1773	protein_coding	metallothionein 1X [Source:HGNC Symbol;Acc:HGNC:7405]	-
ENSG00000176946		26.97	28.7523	38.9488	22.102	37.6273	37.0192	17.9669	24.386	28.5681	37.1395	22.4073	25.5431	16.5776	THAP4	2	241584405	241637449	-	3147	protein_coding	THAP domain containing 4 [Source:HGNC Symbol;Acc:HGNC:23187]	THAP
ENSG00000204237		21.4294	32.7252	40.422	22.3316	45.0451	24.9829	28.2785	21.4231	25.0887	20.4778	27.5085	32.6542	38.8473	OXLD1	17	81665036	81666635	-	1600	protein_coding	oxidoreductase like domain containing 1 [Source:HGNC Symbol;Acc:HGNC:27901]	-
ENSG00000123933		35.9803	27.0487	32.6798	32.0415	32.3216	31.0904	34.0576	21.7835	19.8219	17.9874	31.7461	25.2113	26.3796	MXD4	4	2247432	2262294	-	7058	protein_coding	MAX dimerization protein 4 [Source:HGNC Symbol;Acc:HGNC:13906]	bHLH
ENSG00000115216		27.7086	31.0002	29.711	25.3377	35.2587	29.1348	23.4314	27.0584	27.4454	20.5964	27.6779	24.3426	25.0786	NRBP1	2	27427790	27442259	+	5329	protein_coding	nuclear receptor binding protein 1 [Source:HGNC Symbol;Acc:HGNC:7993]	-
ENSG00000147669		30.3873	34.0406	26.7869	23.1112	30.7266	23.3621	21.0842	23.8068	30.4369	32.7619	21.637	25.9587	26.6726	POLR2K	8	100150584	100154002	+	1711	protein_coding	RNA polymerase II subunit K [Source:HGNC Symbol;Acc:HGNC:9198]	-
ENSG00000087087		19.6323	25.6313	22.3235	24.5946	23.8934	21.7924	45.6181	22.7499	21.7202	24.4096	46.1746	34.832	44.6044	SRRT	7	100875111	100888664	+	4850	protein_coding	serrate, RNA effector molecule [Source:HGNC Symbol;Acc:HGNC:24101]	-
ENSG00000142273		33.6274	34.5405	40.289	21.2737	48.8136	31.3444	15.4749	26.4247	35.1577	22.258	22.1865	31.6281	53.3461	CBLC	19	44777869	44800652	+	1613	protein_coding	Cbl proto-oncogene C [Source:HGNC Symbol;Acc:HGNC:15961]	-
ENSG00000196549		30.675	31.7276	26.1615	37.3742	23.6816	30.3814	43.1566	29.9507	1.71602	18.2525	22.8883	23.4919	23.1571	MME	3	155024124	155183729	+	9620	protein_coding	membrane metalloendopeptidase [Source:HGNC Symbol;Acc:HGNC:7154]	-
ENSG00000133606		23.9237	26.2232	28.8634	22.9136	32.2249	27.0084	19.2783	29.7652	44.0834	29.9797	20.9661	30.3855	30.6266	MKRN1	7	140453040	140479569	-	5869	protein_coding	makorin ring finger protein 1 [Source:HGNC Symbol;Acc:HGNC:7112]	-
ENSG00000116209		31.4125	24.2555	33.6598	23.8075	35.7932	22.9783	16.2834	29.4903	38.2745	35.5021	18.9155	19.4309	17.3311	TMEM59	1	54026681	54053504	-	9149	protein_coding	transmembrane protein 59 [Source:HGNC Symbol;Acc:HGNC:1239]	-
ENSG00000179526		26.3369	30.9908	40.4008	24.9732	39.3559	26.3885	31.0536	21.3701	21.636	22.5705	28.4842	30.2306	32.5286	SHARPIN	8	144098633	144108124	-	2783	protein_coding	SHANK associated RH domain interactor [Source:HGNC Symbol;Acc:HGNC:25321]	-
ENSG00000133275		25.5036	22.8584	29.5244	24.9571	29.1496	29.5964	42.9309	21.6921	24.555	24.8402	34.2013	27.0282	24.9264	CSNK1G2	19	1941149	1981338	+	3804	protein_coding	casein kinase 1 gamma 2 [Source:HGNC Symbol;Acc:HGNC:2455]	-
ENSG00000184900		29.2357	29.0929	33.0514	25.7185	31.8692	28.9396	24.0529	24.7855	23.7135	20.8274	19.81	22.3386	21.692	SUMO3	21	44805617	44818779	-	2732	protein_coding	small ubiquitin-like modifier 3 [Source:HGNC Symbol;Acc:HGNC:11124]	-
ENSG00000134287		25.6095	27.4988	28.309	24.751	28.9654	33.0345	16.4033	31.6922	35.033	26.6112	17.8804	26.3366	20.0013	ARF3	12	48935723	48957551	-	5002	protein_coding	ADP ribosylation factor 3 [Source:HGNC Symbol;Acc:HGNC:654]	-
ENSG00000133265		31.1372	28.4213	41.3336	24.6478	39.6985	27.861	21.238	20.7632	22.691	25.9637	19.7057	26.9978	22.5212	HSPBP1	19	55262231	55280381	-	2159	protein_coding	HSPA (Hsp70) binding protein 1 [Source:HGNC Symbol;Acc:HGNC:24989]	-
ENSG00000174132		29.9698	32.2412	24.8136	24.1949	35.4284	25.3479	11.4088	25.8751	39.378	27.8262	27.8876	34.0531	24.6499	FAM174A	5	100535305	100586741	+	1416	protein_coding	family with sequence similarity 174 member A [Source:HGNC Symbol;Acc:HGNC:24943]	-
ENSG00000166347		27.0691	34.4728	34.2356	15.6565	38.9329	27.594	7.82549	36.5068	49.0712	20.7914	23.9962	31.6123	20.9742	CYB5A	18	74250847	74292016	-	9313	protein_coding	cytochrome b5 type A [Source:HGNC Symbol;Acc:HGNC:2570]	-
ENSG00000143575		23.7614	30.8765	35.6389	20.9782	35.7062	20.9025	20.3193	25.3567	26.4806	28.3919	26.2049	24.1406	25.6811	HAX1	1	154272511	154275875	+	2155	protein_coding	HCLS1 associated protein X-1 [Source:HGNC Symbol;Acc:HGNC:16915]	-
ENSG00000164548		18.8	34.5026	16.8381	27.559	20.1298	18.19	43.3901	20.1397	19.1521	29.0372	39.2424	34.8106	61.9524	TRA2A	7	23504780	23532041	-	3516	protein_coding	transformer 2 alpha homolog [Source:HGNC Symbol;Acc:HGNC:16645]	-
ENSG00000167657		29.3316	25.6778	38.1993	23.4353	46.1619	28.6936	29.5362	24.7297	20.4631	20.7763	26.9063	25.8494	28.4267	DAPK3	19	3958453	3971123	-	3549	protein_coding	death associated protein kinase 3 [Source:HGNC Symbol;Acc:HGNC:2676]	-
ENSG00000171867		30.2038	24.2674	31.0611	28.6952	12.2502	25.0049	41.0918	18.3564	2.91597	24.5719	13.7272	21.8575	28.4465	PRNP	20	4686236	4701590	+	2851	protein_coding	prion protein [Source:HGNC Symbol;Acc:HGNC:9449]	-
ENSG00000099817		28.8147	25.4676	40.3421	23.0297	35.9833	35.2794	24.63	23.1222	25.1807	28.3404	19.4468	23.9852	15.6344	POLR2E	19	1086579	1095380	-	4865	protein_coding	RNA polymerase II subunit E [Source:HGNC Symbol;Acc:HGNC:9192]	-
ENSG00000158985		28.8973	34.8362	22.0196	21.1486	27.7901	27.668	9.44658	36.0923	62.3092	26.0531	20.3291	25.1	18.9938	CDC42SE2	5	131245493	131398447	+	6024	protein_coding	CDC42 small effector 2 [Source:HGNC Symbol;Acc:HGNC:18547]	-
ENSG00000256393		41.0753	27.9074	35.0802	27.2337	36.3905	25.4467	20.2441	12.7864	23.6004	27.0755	23.3546	15.7776	21.5369	RPL41P5	12	93083598	93083675	-	78	processed_pseudogene	ribosomal protein L41 pseudogene 5 [Source:HGNC Symbol;Acc:HGNC:10355]	-
ENSG00000091527		23.8116	22.4173	25.9887	26.1798	26.4937	30.9446	27.1328	33.6201	36.986	32.6777	17.0356	21.4302	22.3753	CDV3	3	133573730	133590261	+	4367	protein_coding	CDV3 homolog [Source:HGNC Symbol;Acc:HGNC:26928]	-
ENSG00000169217		26.7708	29.4861	32.8162	18.2905	30.9755	25.8649	24.6599	22.7885	30.1078	26.7715	28.3303	25.9753	20.7283	CD2BP2	16	30350766	30355361	-	3773	protein_coding	CD2 cytoplasmic tail binding protein 2 [Source:HGNC Symbol;Acc:HGNC:1656]	-
ENSG00000096060		23.9419	25.9175	31.6907	17.9525	25.6275	29.0354	23.0861	46.1943	51.2409	40.9797	18.3511	23.7377	15.0598	FKBP5	6	35573585	35728583	-	10628	protein_coding	FK506 binding protein 5 [Source:HGNC Symbol;Acc:HGNC:3721]	-
ENSG00000162434		27.6192	23.4228	21.2247	27.1604	28.8845	23.1728	29.6788	40.4759	42.2166	25.7616	18.8746	22.2444	13.4738	JAK1	1	64833229	64966504	-	6317	protein_coding	Janus kinase 1 [Source:HGNC Symbol;Acc:HGNC:6190]	-
ENSG00000116717		19.0983	14.4449	38.4127	11.6622	21.5925	14.9762	26.6823	24.0512	37.5117	81.8625	9.6282	10.9228	13.2164	GADD45A	1	67685061	67688338	+	2069	protein_coding	growth arrest and DNA damage inducible alpha [Source:HGNC Symbol;Acc:HGNC:4095]	-
ENSG00000127948		33.8887	24.1218	39.6101	22.5017	52.4982	40.2053	17.2797	21.943	27.1064	28.8272	19.9403	25.0956	21.2245	POR	7	75899200	75986855	+	6112	protein_coding	cytochrome p450 oxidoreductase [Source:HGNC Symbol;Acc:HGNC:9208]	-
ENSG00000143977		28.0259	40.1171	29.5521	21.969	20.1446	18.2144	21.6539	21.6984	24.2819	30.3547	22.0976	31.0702	26.1523	SNRPG	2	70281362	70293771	-	1795	protein_coding	small nuclear ribonucleoprotein polypeptide G [Source:HGNC Symbol;Acc:HGNC:11163]	-
ENSG00000134258		63.3017	12.3417	41.3147	30.6435	28.1926	80.161	6.64103	10.4914	24.8747	22.2661	18.7142	20.8638	26.885	VTCN1	1	117143587	117210960	-	3027	protein_coding	V-set domain containing T cell activation inhibitor 1 [Source:HGNC Symbol;Acc:HGNC:28873]	-
ENSG00000179950		26.7155	26.4331	35.5882	19.7023	37.0416	29.3563	23.592	23.6134	24.5124	29.0352	21.7004	25.3086	20.6303	PUF60	8	143816344	143829859	-	5424	protein_coding	poly(U) binding splicing factor 60 [Source:HGNC Symbol;Acc:HGNC:17042]	-
ENSG00000105953		31.3299	21.7486	30.3896	23.8151	33.7782	43.5997	20.1431	31.9584	38.1592	22.8272	15.8582	24.0612	27.4427	OGDH	7	44606572	44709066	+	5210	protein_coding	oxoglutarate dehydrogenase [Source:HGNC Symbol;Acc:HGNC:8124]	-
ENSG00000162522		26.5635	24.233	31.5578	21.8418	31.4993	32.8127	16.331	32.8061	51.6266	23.5593	27.6921	28.6305	25.8155	KIAA1522	1	32741885	32774970	+	5965	protein_coding	KIAA1522 [Source:HGNC Symbol;Acc:HGNC:29301]	-
ENSG00000138107		24.9761	33.3094	33.8732	22.7747	40.452	27.2238	20.0179	27.0466	29.0145	20.8868	24.5331	29.2434	19.7121	ACTR1A	10	102461881	102502711	-	4654	protein_coding	ARP1 actin related protein 1 homolog A [Source:HGNC Symbol;Acc:HGNC:167]	-
ENSG00000141367		28.6503	27.8949	26.2443	25.936	31.6817	30.6743	16.0964	31.4523	37.4822	28.0083	18.8066	23.3708	19.1448	CLTC	17	59619689	59696956	+	11836	protein_coding	clathrin heavy chain [Source:HGNC Symbol;Acc:HGNC:2092]	-
ENSG00000106400		25.9517	41.7055	40.8114	21.7375	44.6834	25.9663	19.5644	20.0344	20.401	21.7814	23.1107	34.3551	30.7081	ZNHIT1	7	101217668	101224190	+	5510	protein_coding	zinc finger HIT-type containing 1 [Source:HGNC Symbol;Acc:HGNC:21688]	-
ENSG00000165264		26.2818	31.8319	30.601	22.3285	34.5872	22.0062	17.9834	22.1992	28.9207	30.4742	21.2953	28.6142	25.0126	NDUFB6	9	32552999	32573184	-	1388	protein_coding	NADH:ubiquinone oxidoreductase subunit B6 [Source:HGNC Symbol;Acc:HGNC:7701]	-
ENSG00000123975		19.9893	35.0304	16.2317	23.9905	19.629	17.6287	33.9824	14.8141	12.1088	16.6353	24.8282	20.3497	26.9475	CKS2	9	89311198	89316703	+	613	protein_coding	CDC28 protein kinase regulatory subunit 2 [Source:HGNC Symbol;Acc:HGNC:2000]	-
ENSG00000171443		33.105	32.7036	52.6766	21.787	53.5841	25.5808	14.6919	18.7194	23.2723	22.0063	22.1226	26.9411	23.4689	ZNF524	19	55600022	55603138	+	1360	protein_coding	zinc finger protein 524 [Source:HGNC Symbol;Acc:HGNC:28322]	zf-C2H2
ENSG00000099194		38.0418	52.918	15.3208	28.6355	38.2179	52.636	6.49005	15.1542	34.5746	11.5796	16.1319	49.4289	21.1473	SCD	10	100347124	100364834	+	5362	protein_coding	stearoyl-CoA desaturase [Source:HGNC Symbol;Acc:HGNC:10571]	-
ENSG00000134955		21.3946	13.6022	26.7063	15.0382	54.5481	52.9278	15.1855	68.0388	59.5307	7.79463	11.1144	25.3134	52.5741	SLC37A2	11	125063067	125090312	+	6371	protein_coding	solute carrier family 37 member 2 [Source:HGNC Symbol;Acc:HGNC:20644]	-
ENSG00000211679		0.608315	9.29594	116.703	1.76842	0	0.716034	0.525821	0.681708	0	0.261211	0	0.242159	0	IGLC3	22	22906342	22906803	+	462	IG_C_gene	immunoglobulin lambda constant 3 (Kern-Oz+ marker) [Source:HGNC Symbol;Acc:HGNC:5857]	-
ENSG00000111276		23.975	27.4591	31.1492	27.3597	33.5419	23.0855	17.8891	32.7722	33.9474	28.3775	22.4517	20.1785	20.8167	CDKN1B	12	12715058	12722371	+	2811	protein_coding	cyclin dependent kinase inhibitor 1B [Source:HGNC Symbol;Acc:HGNC:1785]	-
ENSG00000171227		21.213	18.1219	41.5399	32.3668	15.211	32.0416	61.8452	15.7566	10.2337	35.5404	9.12728	19.0856	11.5233	TMEM37	2	119429901	119438520	+	2292	protein_coding	transmembrane protein 37 [Source:HGNC Symbol;Acc:HGNC:18216]	-
ENSG00000147677		24.7495	28.8673	34.7861	28.3427	32.5983	22.4429	21.1534	23.7003	25.0207	28.6881	23.6094	26.0827	20.9166	EIF3H	8	116642130	116766925	-	6434	protein_coding	eukaryotic translation initiation factor 3 subunit H [Source:HGNC Symbol;Acc:HGNC:3273]	-
ENSG00000125775		20.8053	9.62421	58.8591	12.6057	30.9342	44.3903	22.7317	29.6192	63.9924	49.3089	4.93939	6.59963	20.0865	SDCBP2	20	1309909	1329239	-	2653	protein_coding	syndecan binding protein 2 [Source:HGNC Symbol;Acc:HGNC:15756]	-
ENSG00000179262		27.5418	22.149	31.7668	22.8857	32.1252	30.6403	26.6091	28.6571	29.7271	27.398	22.4831	24.0749	16.8057	RAD23A	19	12945855	12953642	+	2449	protein_coding	RAD23 homolog A, nucleotide excision repair protein [Source:HGNC Symbol;Acc:HGNC:9812]	-
ENSG00000167543		22.6678	25.3737	43.2728	27.9011	35.2546	19.0739	44.1339	18.8602	18.3472	23.6474	26.2956	24.8236	47.0718	TP53I13	17	29566052	29573157	+	4570	protein_coding	tumor protein p53 inducible protein 13 [Source:HGNC Symbol;Acc:HGNC:25102]	-
ENSG00000169689		19.7518	30.1653	30.2205	13.9459	35.387	20.5629	20.3499	27.2229	28.6242	23.2136	30.7058	26.0512	20.6648	CENPX	17	82018702	82024107	-	1531	protein_coding	centromere protein X [Source:HGNC Symbol;Acc:HGNC:11422]	-
ENSG00000160691		33.101	21.5708	19.8651	25.3521	19.8674	32.0624	41.5419	29.2681	18.7362	19.5249	27.1215	25.5989	21.4295	SHC1	1	154962298	154974395	-	4342	protein_coding	SHC adaptor protein 1 [Source:HGNC Symbol;Acc:HGNC:10840]	-
ENSG00000166848		28.179	29.3202	30.146	26.0489	29.7845	25.4216	22.8443	27.0924	27.0811	29.3752	20.6602	26.7857	20.3004	TERF2IP	16	75647786	75761872	+	3379	protein_coding	TERF2 interacting protein [Source:HGNC Symbol;Acc:HGNC:19246]	-
ENSG00000111328		37.5624	27.0849	33.9768	35.2806	37.6331	36.2788	24.5306	19.7875	12.4212	20.7327	16.1943	24.084	18.1144	CDK2AP1	12	123260971	123272334	-	3117	protein_coding	cyclin dependent kinase 2 associated protein 1 [Source:HGNC Symbol;Acc:HGNC:14002]	-
ENSG00000211445		3.18093	3.162	38.0047	6.83641	5.96962	3.99173	7.94916	6.02416	47.0284	235.102	1.44911	2.54669	3.5997	GPX3	5	151020438	151028993	+	3163	protein_coding	glutathione peroxidase 3 [Source:HGNC Symbol;Acc:HGNC:4555]	-
ENSG00000090238		23.4834	28.2415	45.4727	28.5094	32.3368	26.6747	26.8818	24.1253	33.1536	25.7786	22.1863	21.8409	37.583	YPEL3	16	30092314	30096915	-	3181	protein_coding	yippee like 3 [Source:HGNC Symbol;Acc:HGNC:18327]	-
ENSG00000106991		25.7258	23.6524	32.129	35.2689	31.6133	29.0875	31.2073	16.968	5.04026	28.6441	24.7448	25.9721	18.7128	ENG	9	127815012	127854756	-	3935	protein_coding	endoglin [Source:HGNC Symbol;Acc:HGNC:3349]	-
ENSG00000125912		27.6801	27.1261	29.8501	23.3134	46.6007	31.1263	23.522	21.1852	23.5962	22.0836	27.1507	29.1015	21.5713	NCLN	19	3185563	3209575	+	4175	protein_coding	nicalin [Source:HGNC Symbol;Acc:HGNC:26923]	-
ENSG00000260549		59.0803	19.1812	57.7998	10.867	33.9306	27.5002	5.17185	41.1247	36.6981	68.4144	6.71989	13.4743	8.62875	MT1L	16	56617476	56618818	+	411	transcribed_unprocessed_pseudogene	metallothionein 1L, pseudogene [Source:HGNC Symbol;Acc:HGNC:7404]	-
ENSG00000125970		26.7014	34.9326	39.1436	24.4607	39.0865	27.6223	18.2933	22.0223	24.6442	24.1744	18.3102	26.7892	21.4529	RALY	20	33993646	34108308	+	7513	protein_coding	RALY heterogeneous nuclear ribonucleoprotein [Source:HGNC Symbol;Acc:HGNC:15921]	-
ENSG00000114353		27.171	28.0393	29.5656	31.9685	26.3439	27.2574	26.0395	20.2007	13.716	22.1403	20.763	25.1103	19.4339	GNAI2	3	50226292	50259355	+	7650	protein_coding	G protein subunit alpha i2 [Source:HGNC Symbol;Acc:HGNC:4385]	-
ENSG00000069535		26.5196	26.0073	23.2747	30.1257	16.008	32.4781	50.2076	17.8845	7.00419	23.084	15.3463	24.9025	26.6648	MAOB	X	43766611	43882447	-	2891	protein_coding	monoamine oxidase B [Source:HGNC Symbol;Acc:HGNC:6834]	-
ENSG00000188157		29.3268	16.6411	26.452	23.0517	35.8774	39.2062	24.3087	23.3279	33.5049	25.5875	27.7156	19.915	20.2303	AGRN	1	1020123	1056118	+	10758	protein_coding	agrin [Source:HGNC Symbol;Acc:HGNC:329]	-
ENSG00000042445		25.2481	25.4865	26.6763	17.503	36.8539	36.0406	12.4952	43.7364	43.9764	34.1398	23.3733	30.3089	20.3664	RETSAT	2	85342088	85354620	-	4005	protein_coding	retinol saturase [Source:HGNC Symbol;Acc:HGNC:25991]	-
ENSG00000241106		14.2056	56.9623	24.8874	31.5608	36.5209	10.2659	6.72458	27.7574	27.7153	6.62119	40.1773	39.1071	38.8321	HLA-DOB	6	32812763	32820466	-	2014	protein_coding	major histocompatibility complex, class II, DO beta [Source:HGNC Symbol;Acc:HGNC:4937]	-
ENSG00000159228		26.0852	28.8636	25.5096	18.8302	38.459	29.7502	11.6507	20.7609	28.8425	20.6633	57.3721	37.4904	24.684	CBR1	21	36069941	36073166	+	2450	protein_coding	carbonyl reductase 1 [Source:HGNC Symbol;Acc:HGNC:1548]	-
ENSG00000102854		56.0546	21.9011	43.9686	17.4253	24.4171	41.071	20.7818	8.73492	22.0361	39.8808	16.7108	25.3472	11.8117	MSLN	16	760762	768865	+	2560	protein_coding	mesothelin [Source:HGNC Symbol;Acc:HGNC:7371]	-
ENSG00000198816		30.6171	34.4916	40.5467	35.7763	47.6586	29.899	23.2186	17.7593	10.8201	15.0776	24.3403	29.1725	27.786	ZNF358	19	7515292	7521026	+	2069	protein_coding	zinc finger protein 358 [Source:HGNC Symbol;Acc:HGNC:16838]	zf-C2H2
[truncated: 57,107 more rows]
